# Supplementary material for: Cardiac electrophysiological adaptations in the equine athlete—Restitution analysis of electrocardiographic features
Source: PLoS One. 2018 Mar 9;13(3):e0194008. doi: 10.1371/journal.pone.0194008 (PMC5844547; doi:10.1371/journal.pone.0194008)
Supplement: S1 Dataset — (XLSX) [file pone.0194008.s001.xlsx]

## Sheet: ECG analysis
Duration of analysis for Eq34 = 667 s										Duration of analysis for Eq39 = 747 s										Duration of analysis for Eq44 = 664s										Duration of analysis for Eq46 = 917 s										Duration of analysis for Eq52 = 625 s
Eq34	File 1 of 3									Eq39	File 1 of 2									Eq44	File 1 of 3									Eq46	File 1 of 2									Eq52	File 1 of 3
Segment 1	4.0 - 122.0s									Segment 1	0.0 - 316.0s									Segment 1	4.0 - 326.0s									Segment 1	4.0 - 312.8s									Segment 1	4.0 - 294.0s
ECG complex	RR interval (s)	HR (bpm)	QRS duration (s)	QT interval (s)	TQ interval (s)	λ	λ0			ECG complex	RR interval (s)	HR (bpm)	QRS duration (s)	QT interval (s)	TQ interval (s)	λ	λ0			ECG complex	RR interval (s)	HR (bpm)	QRS duration (s)	QT interval (s)	TQ interval (s)	λ	λ0			ECG complex	RR interval (s)	HR (bpm)	QRS duration (s)	QT interval (s)	TQ interval (s)	λ	λ0			ECG complex	RR interval (s)	HR (bpm)	QRS duration (s)	QT interval (s)	TQ interval (s)	λ	λ0
1	1.412	42.4929	0.136	0.494	0.918	3.63235	6.75			1	1.5	40	0.114	0.466	1.034	4.08772	9.07018			1	1.674	35.8423	0.118	0.51	1.164	4.32203	9.86441			1	1.162	51.6351	0.136	0.458	0.704	3.36765	5.17647			1	0.988	60.7287	0.118	0.412	0.576	3.49153	4.88136
2	1.4	42.8571	0.12	0.498	0.902	4.15	7.51667			2	1.496	40.107	0.118	0.476	1.02	4.0339	8.64407			2	1.68	35.7143	0.11	0.516	1.164	4.69091	10.5818			2	1.128	53.1915	0.138	0.462	0.666	3.34783	4.82609			2	1.03	58.2524	0.148	0.402	0.628	2.71622	4.24324
3	1.524	39.3701	0.122	0.488	1.036	4	8.4918			3	1.504	39.8936	0.144	0.482	1.022	3.34722	7.09722			3	1.678	35.7569	0.106	0.52	1.158	4.90566	10.9245			3	1.116	53.7634	0.146	0.466	0.65	3.19178	4.45205			3	1.054	56.926	0.116	0.39	0.664	3.36207	5.72414
4	1.442	41.6089	0.124	0.502	0.94	4.04839	7.58065			4	1.54	38.961	0.134	0.474	1.066	3.53731	7.95522			4	1.668	35.9712	0.118	0.514	1.154	4.35593	9.77966			4	1.18	50.8475	FALSE	0.476	0.704	FALSE	FALSE			4	1.036	57.9151	0.124	0.39	0.646	3.14516	5.20968
5	1.488	40.3226	0.122	0.482	1.006	3.95082	8.2459			5	1.536	39.0625	0.138	0.488	1.048	3.53623	7.5942			5	1.664	36.0577	0.144	0.52	1.144	3.61111	7.94444			5	1.248	48.0769	0.142	0.464	0.784	3.26761	5.52113			5	0.986	60.8519	0.12	0.4	0.586	3.33333	4.88333
6	1.578	38.0228	0.12	0.504	1.074	4.2	8.95			6	1.518	39.5257	0.136	0.48	1.038	3.52941	7.63235			6	1.672	35.8852	0.138	0.53	1.142	3.84058	8.27536			6	1.23	48.7805	0.14	0.468	0.762	3.34286	5.44286			6	0.988	60.7287	0.132	0.394	0.594	2.98485	4.5
7	1.542	38.9105	0.118	0.478	1.064	4.05085	9.01695			7	1.506	39.8406	0.136	0.472	1.034	3.47059	7.60294			7	1.662	36.1011	0.124	0.512	1.15	4.12903	9.27419			7	1.196	50.1672	0.156	0.47	0.726	3.01282	4.65385			7	1.034	58.0271	0.12	0.402	0.632	3.35	5.26667
8	1.564	38.3632	0.12	0.494	1.07	4.11667	8.91667			8	1.514	39.6301	0.134	0.472	1.042	3.52239	7.77612			8	1.686	35.5872	0.11	0.5	1.186	4.54545	10.7818			8	1.22	49.1803	0.14	0.47	0.75	3.35714	5.35714			8	1.094	54.8446	0.136	0.412	0.682	3.02941	5.01471
9	1.64	36.5854	0.12	0.488	1.152	4.06667	9.6			9	1.5	40	0.136	0.478	1.022	3.51471	7.51471			9	1.668	35.9712	0.132	0.498	1.17	3.77273	8.86364			9	1.208	49.6689	0.166	0.466	0.742	2.80723	4.46988			9	1.076	55.7621	0.138	0.386	0.69	2.7971	5
10	1.58	37.9747	0.12	0.474	1.106	3.95	9.21667			10	1.482	40.4858	0.156	0.474	1.008	3.03846	6.46154			10	1.65	36.3636	0.138	0.514	1.136	3.72464	8.23188			10	1.198	50.0835	0.146	0.466	0.732	3.19178	5.0137			10	1.034	58.0271	0.118	0.396	0.638	3.35593	5.40678
11	1.592	37.6884	0.122	0.498	1.094	4.08197	8.96721			11	1.504	39.8936	0.132	0.464	1.04	3.51515	7.87879			11	1.654	36.2757	0.114	0.518	1.136	4.54386	9.96491			11	1.22	49.1803	0.15	0.478	0.742	3.18667	4.94667			11	0.996	60.241	0.128	0.396	0.6	3.09375	4.6875
12	1.632	36.7647	0.118	0.468	1.164	3.9661	9.86441			12	1.48	40.5405	0.136	0.49	0.99	3.60294	7.27941			12	1.628	36.855	0.112	0.518	1.11	4.625	9.91071			12	1.226	48.9396	0.122	0.458	0.768	3.7541	6.29508			12	0.952	63.0252	0.13	0.404	0.548	3.10769	4.21538
13	1.612	37.2208	0.126	0.492	1.12	3.90476	8.88889			13	1.478	40.5954	0.134	0.486	0.992	3.62687	7.40299			13	1.534	39.1134	0.12	0.514	1.02	4.28333	8.5			13	1.222	49.0998	0.14	0.468	0.754	3.34286	5.38571			13	0.944	63.5593	0.12	0.392	0.552	3.26667	4.6
14	1.608	37.3134	0.12	0.474	1.134	3.95	9.45			14	1.484	40.4313	0.134	0.502	0.982	3.74627	7.32836			14	1.472	40.7609	0.122	0.508	0.964	4.16393	7.90164			14	1.274	47.0958	0.134	0.448	0.826	3.34328	6.16418			14	0.9	66.6667	0.118	0.396	0.504	3.35593	4.27119
15	1.608	37.3134	0.122	FALSE	FALSE	FALSE	FALSE			15	1.492	40.2145	0.134	0.48	1.012	3.58209	7.55224			15	1.64	36.5854	0.116	0.51	1.13	4.39655	9.74138			15	1.256	47.7707	0.144	0.472	0.784	3.27778	5.44444			15	0.886	67.7201	0.122	0.392	0.494	3.21311	4.04918
16	1.608	37.3134	0.134	0.49	1.118	3.65672	8.34328			16	1.51	39.7351	0.134	0.462	1.048	3.44776	7.8209			16	1.614	37.1747	0.134	0.506	1.108	3.77612	8.26866			16	1.252	47.9233	0.14	0.454	0.798	3.24286	5.7			16	0.872	68.8073	0.122	0.414	0.458	3.39344	3.7541
17	1.632	36.7647	0.118	0.482	1.15	4.08475	9.74576			17	1.51	39.7351	0.134	0.484	1.026	3.61194	7.65672			17	1.552	38.6598	0.13	0.512	1.04	3.93846	8			17	1.224	49.0196	0.152	0.456	0.768	3	5.05263			17	0.874	68.6499	0.12	0.414	0.46	3.45	3.83333
18	1.636	36.6748	0.12	0.49	1.146	4.08333	9.55			18	1.502	39.9467	0.118	0.484	1.018	4.10169	8.62712			18	1.524	39.3701	0.13	0.51	1.014	3.92308	7.8			18	1.206	49.7512	0.142	0.47	0.736	3.30986	5.1831			18	0.87	68.9655	0.114	0.406	0.464	3.5614	4.07018
19	1.648	36.4078	0.122	0.48	1.168	3.93443	9.57377			19	1.538	39.0117	0.134	0.492	1.046	3.67164	7.80597			19	1.55	38.7097	0.114	0.514	1.036	4.50877	9.08772			19	1.208	49.6689	0.136	0.446	0.762	3.27941	5.60294			19	0.868	69.1244	0.132	0.404	0.464	3.06061	3.51515
20	1.652	36.3196	0.132	0.456	1.196	3.45455	9.06061			20	1.53	39.2157	0.118	0.508	1.022	4.30508	8.66102			20	1.49	40.2685	0.114	0.498	0.992	4.36842	8.70175			20	1.212	49.505	0.134	0.48	0.732	3.58209	5.46269			20	0.842	71.2589	0.136	0.4	0.442	2.94118	3.25
21	1.634	36.7197	0.122	0.48	1.154	3.93443	9.45902			21	1.562	38.4123	0.138	0.484	1.078	3.50725	7.81159			21	1.498	40.0534	0.112	0.524	0.974	4.67857	8.69643			21	1.23	48.7805	0.14	0.458	0.772	3.27143	5.51429			21	0.814	73.7101	0.12	0.388	0.426	3.23333	3.55
22	1.622	36.9914	0.12	0.5	1.122	4.16667	9.35			22	1.552	38.6598	0.138	0.494	1.058	3.57971	7.66667			22	1.482	40.4858	0.148	0.528	0.954	3.56757	6.44595			22	1.206	49.7512	0.136	0.464	0.742	3.41176	5.45588			22	0.804	74.6269	0.136	0.392	0.412	2.88235	3.02941
23	1.626	36.9004	0.124	0.496	1.13	4	9.1129			23	1.564	38.3632	0.134	0.496	1.068	3.70149	7.97015			23	1.468	40.8719	0.116	0.516	0.952	4.44828	8.2069			23	1.22	49.1803	0.134	0.46	0.76	3.43284	5.67164			23	0.798	75.188	0.122	0.394	0.404	3.22951	3.31148
24	1.606	37.3599	0.126	0.46	1.146	3.65079	9.09524			24	1.546	38.8098	0.118	0.498	1.048	4.22034	8.88136			24	1.49	40.2685	0.12	0.516	0.974	4.3	8.11667			24	1.22	49.1803	FALSE	0.454	0.766	FALSE	FALSE			24	0.816	73.5294	0.138	0.392	0.424	2.84058	3.07246
25	1.584	37.8788	0.108	0.484	1.1	4.48148	10.1852			25	1.592	37.6884	0.138	0.476	1.116	3.44928	8.08696			25	1.526	39.3185	0.126	0.518	1.008	4.11111	8			25	1.232	48.7013	0.138	0.462	0.77	3.34783	5.57971			25	0.83	72.2892	0.122	0.396	0.434	3.2459	3.55738
26	1.57	38.2166	0.126	0.49	1.08	3.88889	8.57143			26	1.586	37.831	0.136	0.49	1.096	3.60294	8.05882			26	1.674	35.8423	0.12	0.516	1.158	4.3	9.65			26	1.18	50.8475	0.154	0.466	0.714	3.02597	4.63636			26	0.842	71.2589	0.138	0.404	0.438	2.92754	3.17391
27	1.548	38.7597	0.122	0.512	1.036	4.19672	8.4918			27	1.592	37.6884	0.136	0.49	1.102	3.60294	8.10294			27	1.516	39.5778	0.128	0.512	1.004	4	7.84375			27	1.2	50	0.146	0.452	0.748	3.09589	5.12329			27	0.846	70.922	0.134	0.394	0.452	2.9403	3.37313
28	1.516	39.5778	0.13	FALSE	FALSE	FALSE	FALSE			28	1.598	37.5469	0.14	0.49	1.108	3.5	7.91429			28	1.442	41.6089	0.114	0.508	0.934	4.45614	8.19298			28	1.262	47.5436	0.154	0.444	0.818	2.88312	5.31169			28	0.844	71.09	0.116	0.394	0.45	3.39655	3.87931
29	1.35	44.4444	0.126	0.51	0.84	4.04762	6.66667			29	1.612	37.2208	0.118	0.484	1.128	4.10169	9.55932			29	1.506	39.8406	0.126	0.49	1.016	3.88889	8.06349			29	1.28	46.875	0.14	0.476	0.804	3.4	5.74286			29	0.866	69.2841	0.12	0.396	0.47	3.3	3.91667
30	1.326	45.2489	0.122	0.486	0.84	3.98361	6.88525			30	1.596	37.594	0.136	0.504	1.092	3.70588	8.02941			30	1.59	37.7358	0.124	0.514	1.076	4.14516	8.67742			30	1.208	49.6689	0.146	0.46	0.748	3.15068	5.12329			30	0.9	66.6667	0.138	0.392	0.508	2.84058	3.68116
31	1.298	46.225	0.122	0.502	0.796	4.11475	6.52459			31	1.572	38.1679	0.136	0.494	1.078	3.63235	7.92647			31	1.534	39.1134	0.128	0.52	1.014	4.0625	7.92188			31	1.166	51.458	0.14	0.472	0.694	3.37143	4.95714			31	0.926	64.7948	0.128	0.386	0.54	3.01562	4.21875
32	1.25	48	0.13	0.512	0.738	3.93846	5.67692			32	1.584	37.8788	0.14	0.504	1.08	3.6	7.71429			32	1.578	38.0228	0.136	0.5	1.078	3.67647	7.92647			32	1.158	51.8135	0.136	0.464	0.694	3.41176	5.10294			32	0.922	65.0759	0.118	0.402	0.52	3.40678	4.40678
33	1.216	49.3421	0.126	0.522	0.694	4.14286	5.50794			33	1.58	37.9747	0.116	0.476	1.104	4.10345	9.51724			33	1.61	37.2671	0.11	0.502	1.108	4.56364	10.0727			33	1.204	49.8339	0.138	0.434	0.77	3.14493	5.57971			33	0.902	66.5188	0.118	0.384	0.518	3.25424	4.38983
34	1.216	49.3421	0.128	0.51	0.706	3.98438	5.51562			34	1.592	37.6884	0.134	0.466	1.126	3.47761	8.40299			34	1.544	38.8601	0.108	0.51	1.034	4.72222	9.57407			34	1.186	50.5902	0.15	0.476	0.71	3.17333	4.73333			34	0.886	67.7201	0.134	0.394	0.492	2.9403	3.67164
35	1.204	49.8339	0.122	0.498	0.706	4.08197	5.78689			35	1.582	37.9267	0.132	0.506	1.076	3.83333	8.15152			35	1.486	40.3769	0.116	0.518	0.968	4.46552	8.34483			35	1.104	54.3478	0.144	0.48	0.624	3.33333	4.33333			35	0.886	67.7201	0.132	0.392	0.494	2.9697	3.74242
36	1.192	50.3356	0.114	0.498	0.694	4.36842	6.08772			36	1.618	37.0828	0.15	0.512	1.106	3.41333	7.37333			36	1.534	39.1134	0.126	0.508	1.026	4.03175	8.14286			36	1.126	53.286	0.14	0.45	0.676	3.21429	4.82857			36	0.888	67.5676	0.108	0.402	0.486	3.72222	4.5
37	1.172	51.1945	0.128	0.508	0.664	3.96875	5.1875			37	1.624	36.9458	0.138	0.474	1.15	3.43478	8.33333			37	1.592	37.6884	0.128	0.504	1.088	3.9375	8.5			37	1.162	51.6351	0.146	0.474	0.688	3.24658	4.71233			37	0.91	65.9341	0.134	0.414	0.496	3.08955	3.70149
38	1.156	51.9031	0.126	0.518	0.638	4.11111	5.06349			38	1.62	37.037	0.152	0.48	1.14	3.15789	7.5			38	1.614	37.1747	0.132	0.494	1.12	3.74242	8.48485			38	1.118	53.6673	0.146	0.454	0.664	3.10959	4.54795			38	0.942	63.6943	0.138	0.394	0.548	2.85507	3.97101
39	1.152	52.0833	0.134	0.492	0.66	3.67164	4.92537			39	1.64	36.5854	0.14	0.472	1.168	3.37143	8.34286			39	1.606	37.3599	0.114	0.506	1.1	4.4386	9.64912			39	1.084	55.3506	0.136	0.464	0.62	3.41176	4.55882			39	0.944	63.5593	0.134	0.402	0.542	3	4.04478
40	1.104	54.3478	0.148	0.504	0.6	3.40541	4.05405			40	1.626	36.9004	0.134	0.484	1.142	3.61194	8.52239			40	1.586	37.831	0.12	0.49	1.096	4.08333	9.13333			40	1.106	54.2495	0.14	0.47	0.636	3.35714	4.54286			40	0.918	65.3595	0.116	0.394	0.524	3.39655	4.51724
41	1.056	56.8182	0.13	0.504	0.552	3.87692	4.24615			41	1.632	36.7647	0.118	0.494	1.138	4.18644	9.64407			41	1.56	38.4615	0.116	0.494	1.066	4.25862	9.18966			41	1.112	53.9568	0.14	0.444	0.668	3.17143	4.77143			41	0.896	66.9643	0.13	0.392	0.504	3.01538	3.87692
42	1.062	56.4972	0.142	0.506	0.556	3.56338	3.91549			42	1.628	36.855	0.138	0.504	1.124	3.65217	8.14493			42	1.574	38.1194	0.134	0.512	1.062	3.8209	7.92537			42	1.124	53.3808	0.136	0.462	0.662	3.39706	4.86765			42	0.9	66.6667	0.12	0.4	0.5	3.33333	4.16667
43	1.118	53.6673	0.12	0.502	0.616	4.18333	5.13333			43	1.602	37.4532	0.134	0.496	1.106	3.70149	8.25373			43	1.612	37.2208	0.118	0.508	1.104	4.30508	9.35593			43	1.09	55.0459	0.118	0.466	0.624	3.94915	5.28814			43	0.906	66.2252	0.12	0.398	0.508	3.31667	4.23333
44	1.114	53.86	0.142	0.536	0.578	3.77465	4.07042			44	1.568	38.2653	0.136	0.488	1.08	3.58824	7.94118			44	1.64	36.5854	0.132	0.504	1.136	3.81818	8.60606			44	1.046	57.3614	0.12	0.464	0.582	3.86667	4.85			44	0.918	65.3595	0.134	0.4	0.518	2.98507	3.86567
45	1.156	51.9031	0.126	0.492	0.664	3.90476	5.26984			45	1.586	37.831	0.134	0.49	1.096	3.65672	8.1791			45	1.73	34.6821	0.112	0.518	1.212	4.625	10.8214			45	1.048	57.2519	0.12	0.44	0.608	3.66667	5.06667			45	0.88	68.1818	0.134	0.398	0.482	2.97015	3.59701
46	1.23	48.7805	0.114	0.482	0.748	4.22807	6.5614			46	1.59	37.7358	0.12	0.492	1.098	4.1	9.15			46	1.762	34.0522	0.128	0.5	1.262	3.90625	9.85938			46	1.042	57.5816	0.142	0.446	0.596	3.14085	4.19718			46	0.87	68.9655	0.136	0.384	0.486	2.82353	3.57353
47	1.252	47.9233	0.138	0.5	0.752	3.62319	5.44928			47	1.588	37.7834	0.178	0.484	1.104	2.7191	6.20225			47	1.748	34.3249	0.118	0.502	1.246	4.25424	10.5593			47	1.028	58.3658	0.154	0.456	0.572	2.96104	3.71429			47	0.87	68.9655	0.134	0.404	0.466	3.01493	3.47761
48	1.284	46.729	0.124	0.49	0.794	3.95161	6.40323			48	1.572	38.1679	0.136	0.484	1.088	3.55882	8			48	1.784	33.6323	0.128	0.498	1.286	3.89062	10.0469			48	1.038	57.8035	0.136	0.458	0.58	3.36765	4.26471			48	0.862	69.6056	0.118	0.396	0.466	3.35593	3.94915
49	1.322	45.3858	0.122	0.482	0.84	3.95082	6.88525			49	1.578	38.0228	0.118	0.492	1.086	4.16949	9.20339			49	1.776	33.7838	0.126	0.51	1.266	4.04762	10.0476			49	1.032	58.1395	0.152	0.458	0.574	3.01316	3.77632			49	0.852	70.4225	0.136	0.408	0.444	3	3.26471
50	1.31	45.8015	0.128	0.478	0.832	3.73437	6.5			50	1.576	38.0711	0.132	0.516	1.06	3.90909	8.0303			50	1.796	33.4076	0.128	0.518	1.278	4.04688	9.98438			50	1.016	59.0551	0.136	0.456	0.56	3.35294	4.11765			50	0.85	70.5882	0.128	0.404	0.446	3.15625	3.48437
51	1.38	43.4783	0.124	0.514	0.866	4.14516	6.98387			51	1.592	37.6884	0.132	0.5	1.092	3.78788	8.27273			51	1.81	33.1492	0.15	0.5	1.31	3.33333	8.73333			51	1.004	59.761	0.136	0.466	0.538	3.42647	3.95588			51	0.862	69.6056	0.118	0.39	0.472	3.30508	4
52	1.426	42.0757	0.126	0.466	0.96	3.69841	7.61905			52	1.614	37.1747	0.15	0.49	1.124	3.26667	7.49333			52	1.816	33.0396	FALSE	0.49	1.326	FALSE	FALSE			52	0.996	60.241	0.152	0.456	0.54	3	3.55263			52	0.88	68.1818	0.118	0.404	0.476	3.42373	4.0339
53	1.394	43.0416	0.126	0.48	0.914	3.80952	7.25397			53	1.604	37.4065	0.134	0.474	1.13	3.53731	8.43284			53	1.802	33.2963	0.116	0.52	1.282	4.48276	11.0517			53	1.014	59.1716	0.128	0.458	0.556	3.57812	4.34375			53	0.914	65.6455	0.134	0.398	0.516	2.97015	3.85075
54	1.34	44.7761	0.12	0.472	0.868	3.93333	7.23333			54	1.626	36.9004	0.136	0.494	1.132	3.63235	8.32353			54	1.818	33.0033	0.128	0.508	1.31	3.96875	10.2344			54	1.022	58.7084	0.136	0.45	0.572	3.30882	4.20588			54	0.952	63.0252	0.132	0.398	0.554	3.01515	4.19697
55	1.424	42.1348	0.122	0.48	0.944	3.93443	7.7377			55	1.596	37.594	0.136	0.49	1.106	3.60294	8.13235			55	1.816	33.0396	0.126	0.49	1.326	3.88889	10.5238			55	0.984	60.9756	0.13	0.44	0.544	3.38462	4.18462			55	0.974	61.6016	0.132	0.412	0.562	3.12121	4.25758
56	1.396	42.9799	0.12	0.49	0.906	4.08333	7.55			56	1.614	37.1747	0.134	0.496	1.118	3.70149	8.34328			56	1.824	32.8947	0.132	0.522	1.302	3.95455	9.86364			56	0.98	61.2245	0.13	0.448	0.532	3.44615	4.09231			56	0.964	62.2407	0.126	0.4	0.564	3.1746	4.47619
57	1.33	45.1128	0.12	0.504	0.826	4.2	6.88333			57	1.62	37.037	0.12	0.508	1.112	4.23333	9.26667			57	1.816	33.0396	0.118	0.502	1.314	4.25424	11.1356			57	0.974	61.6016	0.132	0.446	0.528	3.37879	4			57	1.028	58.3658	0.122	0.394	0.634	3.22951	5.19672
58	1.27	47.2441	0.122	0.486	0.784	3.98361	6.42623			58	1.586	37.831	0.134	0.502	1.084	3.74627	8.08955			58	1.818	33.0033	0.112	0.502	1.316	4.48214	11.75			58	0.984	60.9756	0.122	0.468	0.516	3.83607	4.22951			58	1.03	58.2524	0.12	0.402	0.628	3.35	5.23333
59	1.374	43.6681	0.126	0.486	0.888	3.85714	7.04762			59	1.598	37.5469	0.134	0.512	1.086	3.8209	8.10448			59	1.804	33.2594	0.13	0.488	1.316	3.75385	10.1231			59	0.974	61.6016	0.142	0.45	0.524	3.16901	3.69014			59	1.06	56.6038	0.116	0.404	0.656	3.48276	5.65517
60	1.414	42.4328	0.118	0.468	0.946	3.9661	8.01695			60	1.614	37.1747	0.142	0.48	1.134	3.38028	7.98592			60	1.79	33.5196	0.116	0.514	1.276	4.43103	11			60	0.984	60.9756	0.136	0.446	0.538	3.27941	3.95588			60	1.176	51.0204	0.116	0.412	0.764	3.55172	6.58621
61	1.348	44.5104	0.124	0.476	0.872	3.83871	7.03226			61	1.636	36.6748	0.136	0.5	1.136	3.67647	8.35294			61	1.774	33.8219	0.128	0.506	1.268	3.95312	9.90625			61	0.974	61.6016	0.142	0.434	0.54	3.05634	3.80282			61	1.258	47.6948	0.124	0.412	0.846	3.32258	6.82258
62	1.446	41.4938	0.12	FALSE	FALSE	FALSE	FALSE			62	1.608	37.3134	0.134	0.484	1.124	3.61194	8.38806			62	1.78	33.7079	0.114	0.496	1.284	4.35088	11.2632			62	0.984	60.9756	0.144	0.446	0.538	3.09722	3.73611			62	1.22	49.1803	0.118	0.396	0.824	3.35593	6.98305
63	1.412	42.4929	0.126	0.474	0.938	3.7619	7.44444			63	1.636	36.6748	0.138	0.482	1.154	3.49275	8.36232			63	1.768	33.9367	0.13	0.506	1.262	3.89231	9.70769			63	0.972	61.7284	0.134	0.46	0.512	3.43284	3.8209			63	1.212	49.505	0.14	0.416	0.796	2.97143	5.68571
64	1.414	42.4328	0.124	0.474	0.94	3.82258	7.58065			64	1.61	37.2671	0.136	0.5	1.11	3.67647	8.16176			64	1.76	34.0909	0.118	0.5	1.26	4.23729	10.678			64	0.958	62.6305	0.136	0.448	0.51	3.29412	3.75			64	1.222	49.0998	0.116	0.418	0.804	3.60345	6.93103
65	1.424	42.1348	0.13	0.476	0.948	3.66154	7.29231			65	1.56	38.4615	0.116	0.514	1.046	4.43103	9.01724			65	1.748	34.3249	0.12	0.516	1.232	4.3	10.2667			65	0.938	63.9659	0.148	0.452	0.486	3.05405	3.28378			65	1.256	47.7707	0.122	0.418	0.838	3.42623	6.86885
66	1.442	41.6089	0.122	0.478	0.964	3.91803	7.90164			66	1.568	38.2653	0.138	0.51	1.058	3.69565	7.66667			66	1.73	34.6821	0.112	0.522	1.208	4.66071	10.7857			66	0.912	65.7895	0.138	0.46	0.452	3.33333	3.27536			66	1.264	47.4684	0.124	0.414	0.85	3.33871	6.85484
67	1.536	39.0625	0.118	0.474	1.062	4.01695	9			67	1.536	39.0625	0.134	0.498	1.038	3.71642	7.74627			67	1.726	34.7625	0.128	0.512	1.214	4	9.48438			67	0.926	64.7948	0.138	0.44	0.486	3.18841	3.52174			67	1.288	46.5839	0.134	0.408	0.88	3.04478	6.56716
68	1.564	38.3632	0.122	0.478	1.086	3.91803	8.90164			68	1.476	40.6504	0.118	0.506	0.97	4.28814	8.22034			68	1.702	35.2526	0.134	0.534	1.168	3.98507	8.71642			68	0.928	64.6552	0.15	0.44	0.488	2.93333	3.25333			68	1.302	46.0829	0.13	0.41	0.892	3.15385	6.86154
69	1.5	40	0.136	0.494	1.006	3.63235	7.39706			69	1.442	41.6089	0.136	0.514	0.928	3.77941	6.82353			69	1.67	35.9281	0.124	0.496	1.174	4	9.46774			69	0.962	62.3701	0.138	0.446	0.516	3.23188	3.73913			69	1.302	46.0829	0.132	0.4	0.902	3.0303	6.83333
70	1.25	48	0.122	0.49	0.76	4.01639	6.22951			70	1.418	42.3131	0.118	0.506	0.912	4.28814	7.72881			70	1.658	36.1882	0.114	0.514	1.144	4.50877	10.0351			70	0.994	60.3622	0.136	0.452	0.542	3.32353	3.98529			70	1.32	45.4545	0.118	0.408	0.912	3.45763	7.72881
71	1.266	47.3934	0.122	0.502	0.764	4.11475	6.2623			71	1.372	43.7318	0.122	0.51	0.862	4.18033	7.06557			71	1.648	36.4078	0.12	0.5	1.148	4.16667	9.56667			71	1.018	58.9391	0.138	0.444	0.574	3.21739	4.15942			71	1.344	44.6429	0.128	0.406	0.938	3.17188	7.32812
72	1.302	46.0829	0.122	0.492	0.81	4.03279	6.63934			72	1.312	45.7317	0.136	0.496	0.816	3.64706	6			72	1.578	38.0228	0.138	0.51	1.068	3.69565	7.73913			72	1.018	58.9391	0.156	0.45	0.568	2.88462	3.64103			72	1.34	44.7761	0.12	0.402	0.938	3.35	7.81667
73	1.33	45.1128	0.126	0.48	0.85	3.80952	6.74603			73	1.272	47.1698	0.138	0.51	0.762	3.69565	5.52174			73	1.502	39.9467	0.114	0.518	0.984	4.54386	8.63158			73	1.012	59.2885	0.14	0.444	0.568	3.17143	4.05714			73	1.32	45.4545	0.138	0.438	0.882	3.17391	6.3913
74	1.34	44.7761	0.122	0.484	0.856	3.96721	7.01639			74	1.136	52.8169	0.138	0.524	0.612	3.7971	4.43478			74	1.47	40.8163	0.116	0.508	0.962	4.37931	8.2931			74	0.988	60.7287	0.138	0.446	0.542	3.23188	3.92754			74	1.324	45.3172	0.114	0.42	0.904	3.68421	7.92982
75	1.398	42.9185	0.118	0.482	0.916	4.08475	7.76271			75	1.148	52.2648	0.118	0.5	0.648	4.23729	5.49153			75	1.418	42.3131	0.122	0.534	0.884	4.37705	7.2459			75	0.956	62.7615	0.134	0.436	0.52	3.25373	3.8806			75	1.372	43.7318	0.13	0.42	0.952	3.23077	7.32308
76	1.404	42.735	0.124	0.486	0.918	3.91935	7.40323			76	1.122	53.4759	0.138	0.51	0.612	3.69565	4.43478			76	1.424	42.1348	0.116	0.514	0.91	4.43103	7.84483			76	0.94	63.8298	0.118	0.448	0.492	3.79661	4.16949			76	1.402	42.796	0.118	0.43	0.972	3.64407	8.23729
77	1.428	42.0168	0.122	0.484	0.944	3.96721	7.7377			77	1.1	54.5455	0.14	0.492	0.608	3.51429	4.34286			77	1.392	43.1034	0.116	0.512	0.88	4.41379	7.58621			77	0.956	62.7615	0.134	0.45	0.506	3.35821	3.77612			77	1.386	43.29	0.134	0.438	0.948	3.26866	7.07463
78	1.488	40.3226	0.122	0.476	1.012	3.90164	8.29508			78	1.13	53.0973	0.136	0.492	0.638	3.61765	4.69118			78	1.386	43.29	0.114	0.51	0.876	4.47368	7.68421			78	0.984	60.9756	0.12	0.448	0.536	3.73333	4.46667			78	1.38	43.4783	0.122	FALSE	FALSE	FALSE	FALSE
79	1.502	39.9467	0.12	0.47	1.032	3.91667	8.6			79	1.104	54.3478	0.12	0.49	0.614	4.08333	5.11667			79	1.37	43.7956	0.128	0.512	0.858	4	6.70313			79	0.978	61.3497	0.14	0.452	0.526	3.22857	3.75714			79	1.386	43.29	0.13	0.424	0.962	3.26154	7.4
80	1.53	39.2157	0.126	0.476	1.054	3.77778	8.36508			80	1.118	53.6673	0.142	0.496	0.622	3.49296	4.38028			80	1.318	45.5235	0.132	0.516	0.802	3.90909	6.07576			80	0.928	64.6552	0.116	0.434	0.494	3.74138	4.25862			80	1.396	42.9799	0.12	0.426	0.97	3.55	8.08333
81	1.542	38.9105	0.122	0.462	1.08	3.78689	8.85246			81	1.204	49.8339	0.138	0.51	0.694	3.69565	5.02899			81	1.246	48.1541	0.136	0.5	0.746	3.67647	5.48529			81	0.904	66.3717	0.128	0.438	0.466	3.42188	3.64062			81	1.406	42.6743	0.12	0.424	0.982	3.53333	8.18333
82	1.558	38.5109	0.12	0.474	1.084	3.95	9.03333			82	1.182	50.7614	0.136	0.496	0.686	3.64706	5.04412			82	1.216	49.3421	FALSE	0.528	0.688	FALSE	FALSE			82	0.87	68.9655	0.086	0.44	0.43	5.11628	5			82	1.428	42.0168	0.12	0.442	0.986	3.68333	8.21667
83	1.526	39.3185	0.124	0.488	1.038	3.93548	8.37097			83	1.234	48.6224	0.134	0.49	0.744	3.65672	5.55224			83	1.242	48.3092	0.112	0.514	0.728	4.58929	6.5			83	0.846	70.922	0.124	0.428	0.418	3.45161	3.37097			83	1.444	41.5512	0.118	0.426	1.018	3.61017	8.62712
84	1.55	38.7097	0.112	0.474	1.076	4.23214	9.60714			84	1.35	44.4444	0.136	0.494	0.856	3.63235	6.29412			84	1.238	48.4653	0.138	0.512	0.726	3.71014	5.26087			84	0.868	69.1244	0.138	0.432	0.436	3.13043	3.15942			84	1.424	42.1348	0.118	0.432	0.992	3.66102	8.40678
85	1.552	38.6598	0.13	0.49	1.062	3.76923	8.16923			85	1.352	44.3787	0.118	0.49	0.862	4.15254	7.30508			85	1.182	50.7614	0.13	0.504	0.678	3.87692	5.21538			85	0.876	68.4932	0.14	0.43	0.446	3.07143	3.18571			85	1.398	42.9185	0.114	0.422	0.976	3.70175	8.5614
86	1.568	38.2653	0.114	0.492	1.076	4.31579	9.4386			86	1.338	44.843	0.134	0.49	0.848	3.65672	6.32836			86	1.142	52.5394	0.116	0.508	0.634	4.37931	5.46552			86	0.896	66.9643	0.144	0.444	0.452	3.08333	3.13889			86	1.432	41.8994	0.116	0.434	0.998	3.74138	8.60345
87	1.59	37.7358	0.12	0.446	1.144	3.71667	9.53333			87	1.402	42.796	0.132	0.49	0.912	3.71212	6.90909			87	1.062	56.4972	0.12	0.512	0.55	4.26667	4.58333			87	0.88	68.1818	0.156	0.436	0.444	2.79487	2.84615			87	1.44	41.6667	0.114	0.438	1.002	3.84211	8.78947
88	1.6	37.5	0.134	0.476	1.124	3.55224	8.38806			88	1.412	42.4929	0.12	0.498	0.914	4.15	7.61667			88	1.074	55.8659	0.11	0.508	0.566	4.61818	5.14545			88	0.876	68.4932	0.134	0.436	0.44	3.25373	3.28358			88	1.438	41.7246	0.12	FALSE	FALSE	FALSE	FALSE
89	1.62	37.037	0.118	0.488	1.132	4.13559	9.59322			89	1.406	42.6743	0.136	0.482	0.924	3.54412	6.79412			89	1.102	54.4465	0.112	0.5	0.602	4.46429	5.375			89	0.872	68.8073	0.12	0.436	0.436	3.63333	3.63333			89	1.43	41.958	0.128	0.42	1.01	3.28125	7.89062
90	1.63	36.8098	0.12	0.478	1.152	3.98333	9.6			90	1.446	41.4938	0.132	0.506	0.94	3.83333	7.12121			90	1.142	52.5394	0.132	0.516	0.626	3.90909	4.74242			90	0.876	68.4932	0.116	0.434	0.442	3.74138	3.81034			90	1.45	41.3793	0.124	FALSE	FALSE	FALSE	FALSE
91	1.63	36.8098	0.122	0.466	1.164	3.81967	9.54098			91	1.442	41.6089	0.138	0.494	0.948	3.57971	6.86957			91	1.126	53.286	0.112	0.502	0.624	4.48214	5.57143			91	0.862	69.6056	0.14	0.43	0.432	3.07143	3.08571			91	1.406	42.6743	0.112	FALSE	FALSE	FALSE	FALSE
92	1.63	36.8098	0.118	0.488	1.142	4.13559	9.67797			92	1.42	42.2535	0.134	0.492	0.928	3.67164	6.92537			92	1.092	54.9451	0.116	0.506	0.586	4.36207	5.05172			92	0.86	69.7674	0.138	0.424	0.436	3.07246	3.15942			92	1.388	43.2277	0.116	0.446	0.942	3.84483	8.12069
93	1.646	36.452	0.118	0.464	1.182	3.9322	10.0169			93	1.422	42.1941	0.136	0.502	0.92	3.69118	6.76471			93	1.12	53.5714	0.11	0.5	0.62	4.54545	5.63636			93	0.894	67.1141	0.13	0.422	0.472	3.24615	3.63077			93	1.4	42.8571	0.116	0.444	0.956	3.82759	8.24138
94	1.63	36.8098	0.122	0.502	1.128	4.11475	9.2459			94	1.41	42.5532	0.126	0.494	0.916	3.92063	7.26984			94	1.166	51.458	0.112	0.492	0.674	4.39286	6.01786			94	0.94	63.8298	0.118	0.418	0.522	3.54237	4.42373			94	1.396	42.9799	0.132	0.446	0.95	3.37879	7.19697
95	1.654	36.2757	0.124	0.476	1.178	3.83871	9.5			95	1.446	41.4938	0.114	0.49	0.956	4.29825	8.38596			95	1.192	50.3356	0.112	0.486	0.706	4.33929	6.30357			95	0.968	61.9835	0.132	0.432	0.536	3.27273	4.06061			95	1.416	42.3729	0.116	0.444	0.972	3.82759	8.37931
96	1.67	35.9281	0.118	0.484	1.186	4.10169	10.0508			96	1.444	41.5512	0.134	0.48	0.964	3.58209	7.19403			96	1.238	48.4653	0.128	0.484	0.754	3.78125	5.89062			96	0.96	62.5	0.116	0.432	0.528	3.72414	4.55172			96	1.428	42.0168	0.124	0.46	0.968	3.70968	7.80645
97	1.64	36.5854	0.12	0.486	1.154	4.05	9.61667			97	1.474	40.7056	0.152	0.502	0.972	3.30263	6.39474			97	1.27	47.2441	0.112	0.498	0.772	4.44643	6.89286			97	0.936	64.1026	0.134	0.428	0.508	3.19403	3.79104			97	1.41	42.5532	0.132	0.444	0.966	3.36364	7.31818
98	1.636	36.6748	0.128	0.488	1.148	3.8125	8.96875			98	1.512	39.6825	0.134	0.49	1.022	3.65672	7.62687			98	1.294	46.3679	0.132	0.488	0.806	3.69697	6.10606			98	0.932	64.3777	0.138	0.428	0.504	3.10145	3.65217			98	1.406	42.6743	0.116	0.448	0.958	3.86207	8.25862
99	1.6	37.5	0.118	0.482	1.118	4.08475	9.47458			99	1.47	40.8163	0.134	0.49	0.98	3.65672	7.31343			99	1.328	45.1807	0.124	0.476	0.852	3.83871	6.87097			99	0.974	61.6016	0.144	0.432	0.542	3	3.76389			99	1.426	42.0757	0.134	0.44	0.986	3.28358	7.35821
100	1.648	36.4078	0.128	0.488	1.16	3.8125	9.0625			100	1.49	40.2685	0.134	0.464	1.026	3.46269	7.65672			100	1.38	43.4783	0.134	0.474	0.906	3.53731	6.76119			100	0.984	60.9756	0.13	0.428	0.556	3.29231	4.27692			100	1.43	41.958	0.116	0.456	0.974	3.93103	8.39655
101	1.66	36.1446	0.124	0.478	1.182	3.85484	9.53226			101	1.474	40.7056	0.132	0.482	0.992	3.65152	7.51515			101	1.384	43.3526	0.112	0.492	0.892	4.39286	7.96429			101	1	60	0.158	0.426	0.574	2.6962	3.63291			101	1.438	41.7246	0.134	0.472	0.966	3.52239	7.20896
102	1.62	37.037	0.124	0.488	1.132	3.93548	9.12903			102	1.486	40.3769	0.136	0.476	1.01	3.5	7.42647			102	1.36	44.1176	0.136	0.478	0.882	3.51471	6.48529			102	0.99	60.6061	0.132	0.426	0.564	3.22727	4.27273			102	1.44	41.6667	0.114	0.442	0.998	3.87719	8.75439
103	1.618	37.0828	0.126	0.48	1.138	3.80952	9.03175			103	1.496	40.107	0.118	0.494	1.002	4.18644	8.49153			103	1.348	44.5104	0.114	0.464	0.884	4.07018	7.75439			103	0.972	61.7284	0.136	0.44	0.532	3.23529	3.91176			103	1.48	40.5405	0.116	0.46	1.02	3.96552	8.7931
104	1.66	36.1446	0.124	0.478	1.182	3.85484	9.53226			104	1.528	39.267	0.136	0.474	1.054	3.48529	7.75			104	0.76	78.9474	0.11	0.45	0.31	4.09091	2.81818			104	0.974	61.6016	0.138	0.438	0.536	3.17391	3.88406			104	1.506	39.8406	0.116	FALSE	FALSE	FALSE	FALSE
105	1.656	36.2319	0.124	0.498	1.158	4.01613	9.33871			105	1.526	39.3185	0.134	0.484	1.042	3.61194	7.77612			105	0.756	79.3651	0.13	0.46	0.296	3.53846	2.27692			105	0.974	61.6016	0.122	0.426	0.548	3.4918	4.4918			105	1.53	39.2157	0.132	0.442	1.088	3.34848	8.24242
106	1.624	36.9458	0.12	0.496	1.128	4.13333	9.4			106	1.54	38.961	0.12	0.464	1.076	3.86667	8.96667			106	0.812	73.8916	0.122	0.448	0.364	3.67213	2.98361			106	1.002	59.8802	0.136	0.45	0.552	3.30882	4.05882			106	1.54	38.961	0.118	0.448	1.092	3.79661	9.25424
107	1.66	36.1446	0.124	0.49	1.17	3.95161	9.43548			107	1.53	39.2157	0.118	0.49	1.04	4.15254	8.81356			107	0.904	66.3717	0.114	0.436	0.468	3.82456	4.10526			107	1.022	58.7084	0.146	0.446	0.576	3.05479	3.94521			107	1.552	38.6598	0.114	0.488	1.064	4.2807	9.33333
108	1.664	36.0577	0.114	0.498	1.166	4.36842	10.2281			108	1.512	39.6825	0.136	0.496	1.016	3.64706	7.47059			108	1.094	54.8446	0.128	0.462	0.632	3.60938	4.9375			108	1.038	57.8035	0.136	0.432	0.606	3.17647	4.45588			108	1.546	38.8098	0.128	0.434	1.112	3.39062	8.6875
109	1.696	35.3774	0.124	0.486	1.21	3.91935	9.75806			109	1.51	39.7351	0.122	0.49	1.02	4.01639	8.36066			109	1.06	56.6038	0.108	0.432	0.628	4	5.81481			109	1.04	57.6923	0.122	0.432	0.608	3.54098	4.98361			109	1.546	38.8098	0.114	0.452	1.094	3.96491	9.59649
110	1.664	36.0577	0.122	0.494	1.17	4.04918	9.59016			110	1.486	40.3769	0.136	0.502	0.984	3.69118	7.23529			110	1.094	54.8446	0.11	0.462	0.632	4.2	5.74545			110	1.054	56.926	0.152	0.426	0.628	2.80263	4.13158			110	1.528	39.267	0.112	0.468	1.06	4.17857	9.46429
111	1.652	36.3196	0.122	0.464	1.188	3.80328	9.7377			111	1.478	40.5954	0.134	0.472	1.006	3.52239	7.50746			111	1.13	53.0973	0.11	0.436	0.694	3.96364	6.30909			111	1.084	55.3506	0.138	0.444	0.64	3.21739	4.63768			111	1.516	39.5778	0.112	0.46	1.056	4.10714	9.42857
112	1.668	35.9712	0.106	0.484	1.184	4.56604	11.1698			112	1.414	42.4328	0.136	0.514	0.9	3.77941	6.61765			112	1.194	50.2513	0.11	0.436	0.758	3.96364	6.89091			112	1.094	54.8446	0.14	0.416	0.678	2.97143	4.84286			112	1.518	39.5257	0.116	0.448	1.07	3.86207	9.22414
113	1.658	36.1882	0.122	0.484	1.174	3.96721	9.62295			113	1.39	43.1655	0.134	0.494	0.896	3.68657	6.68657			113	1.238	48.4653	0.118	0.438	0.8	3.71186	6.77966			113	1.06	56.6038	0.138	0.438	0.622	3.17391	4.50725			113	1.51	39.7351	0.116	0.462	1.048	3.98276	9.03448
114	1.612	37.2208	0.136	0.468	1.144	3.44118	8.41176			114	1.388	43.2277	0.136	0.472	0.916	3.47059	6.73529			114	1.266	47.3934	0.114	0.44	0.826	3.85965	7.24561			114	1.028	58.3658	0.116	0.416	0.612	3.58621	5.27586			114	1.508	39.7878	0.114	FALSE	FALSE	FALSE	FALSE
115	1.582	37.9267	0.118	0.51	1.072	4.32203	9.08475			115	1.42	42.2535	0.132	0.492	0.928	3.72727	7.0303			115	1.316	45.5927	0.126	0.44	0.876	3.49206	6.95238			115	0.988	60.7287	0.14	0.436	0.552	3.11429	3.94286			115	1.526	39.3185	0.116	FALSE	FALSE	FALSE	FALSE
116	1.6	37.5	0.12	0.496	1.104	4.13333	9.2			116	1.424	42.1348	0.132	0.5	0.924	3.78788	7			116	1.368	43.8596	0.118	0.452	0.916	3.83051	7.76271			116	0.974	61.6016	0.132	0.42	0.554	3.18182	4.19697			116	1.512	39.6825	0.116	0.47	1.042	4.05172	8.98276
117	1.592	37.6884	0.132	0.49	1.102	3.71212	8.34848			117	1.412	42.4929	0.138	0.504	0.908	3.65217	6.57971			117	1.396	42.9799	0.118	0.468	0.928	3.9661	7.86441			117	0.986	60.8519	0.124	0.452	0.534	3.64516	4.30645			117	1.466	40.9277	0.13	0.468	0.998	3.6	7.67692
118	1.576	38.0711	0.124	0.502	1.074	4.04839	8.66129			118	1.43	41.958	0.136	0.494	0.936	3.63235	6.88235			118	1.52	39.4737	0.128	0.436	1.084	3.40625	8.46875			118	0.988	60.7287	0.154	0.454	0.534	2.94805	3.46753			118	1.498	40.0534	0.114	0.42	1.078	3.68421	9.45614
119	1.498	40.0534	0.12	0.494	1.004	4.11667	8.36667			119	1.442	41.6089	0.136	0.488	0.954	3.58824	7.01471			119	1.52	39.4737	0.13	0.442	1.078	3.4	8.29231			119	0.976	61.4754	0.106	0.42	0.556	3.96226	5.24528			119	1.522	39.4218	0.12	0.47	1.052	3.91667	8.76667
120	1.414	42.4328	0.122	0.496	0.918	4.06557	7.52459			120	1.446	41.4938	0.132	0.502	0.944	3.80303	7.15152			120	1.46	41.0959	FALSE	0.45	1.01	FALSE	FALSE			120	0.976	61.4754	0.14	0.43	0.546	3.07143	3.9			120	1.512	39.6825	0.132	0.478	1.034	3.62121	7.83333
121	1.416	42.3729	0.13	0.504	0.912	3.87692	7.01538			121	1.494	40.1606	0.152	0.492	1.002	3.23684	6.59211			121	1.49	40.2685	0.112	0.446	1.044	3.98214	9.32143			121	0.948	63.2911	0.156	0.436	0.512	2.79487	3.28205			121	1.544	38.8601	0.122	FALSE	FALSE	FALSE	FALSE
122	1.512	39.6825	0.118	0.504	1.008	4.27119	8.54237			122	1.482	40.4858	0.14	0.5	0.982	3.57143	7.01429			122	1.52	39.4737	0.116	0.426	1.094	3.67241	9.43103			122	0.954	62.8931	0.13	0.442	0.512	3.4	3.93846			122	1.546	38.8098	0.112	0.466	1.08	4.16071	9.64286
123	1.488	40.3226	0.122	0.5	0.988	4.09836	8.09836			123	1.428	42.0168	0.116	0.5	0.928	4.31034	8			123	1.534	39.1134	0.13	0.468	1.066	3.6	8.2			123	0.97	61.8557	0.148	0.446	0.524	3.01351	3.54054			123	1.42	42.2535	0.13	FALSE	FALSE	FALSE	FALSE
124	1.44	41.6667	0.122	0.498	0.942	4.08197	7.72131			124	1.454	41.2655	0.128	0.524	0.93	4.09375	7.26562			124	1.56	38.4615	0.11	FALSE	1.56	0	14.1818			124	1.01	59.4059	0.172	0.434	0.576	2.52326	3.34884			124	1.584	37.8788	0.112	0.466	1.118	4.16071	9.98214
125	1.456	41.2088	0.128	0.492	0.964	3.84375	7.53125			125	1.47	40.8163	0.116	0.482	0.988	4.15517	8.51724			125	1.58	37.9747	0.13	0.438	1.142	3.36923	8.78462			125	1.006	59.6421	0.132	0.438	0.568	3.31818	4.30303			125	1.564	38.3632	0.114	0.478	1.086	4.19298	9.52632
126	1.46	41.0959	0.122	0.502	0.958	4.11475	7.85246			126	1.476	40.6504	0.158	0.496	0.98	3.13924	6.20253			126	1.572	38.1679	0.132	FALSE	1.572	0	11.9091			126	1.014	59.1716	0.138	0.438	0.576	3.17391	4.17391			126	1.59	37.7358	0.122	FALSE	FALSE	FALSE	FALSE
127	1.468	40.8719	0.122	0.512	0.956	4.19672	7.83607			127	1.502	39.9467	0.136	0.484	1.018	3.55882	7.48529			127	1.554	38.61	0.13	0.446	1.108	3.43077	8.52308			127	1.024	58.5938	0.122	0.432	0.592	3.54098	4.85246			127	1.622	36.9914	0.114	0.462	1.16	4.05263	10.1754
128	1.492	40.2145	0.122	0.476	1.016	3.90164	8.32787			128	1.47	40.8163	0.136	0.492	0.978	3.61765	7.19118			128	1.544	38.8601	0.116	0.48	1.064	4.13793	9.17241			128	1.034	58.0271	0.12	0.424	0.61	3.53333	5.08333			128	1.61	37.2671	0.13	FALSE	FALSE	FALSE	FALSE
129	1.512	39.6825	0.122	0.502	1.01	4.11475	8.27869			129	1.492	40.2145	0.134	0.502	0.99	3.74627	7.38806			129	1.55	38.7097	0.126	0.462	1.088	3.66667	8.63492			129	1.032	58.1395	FALSE	0.446	0.586	FALSE	FALSE			129	1.58	37.9747	0.124	0.464	1.116	3.74194	9
130	1.502	39.9467	0.12	0.506	0.996	4.21667	8.3			130	1.506	39.8406	0.156	0.498	1.008	3.19231	6.46154			130	1.544	38.8601	0.132	0.454	1.09	3.43939	8.25758			130	1.042	57.5816	0.118	0.454	0.588	3.84746	4.98305			130	1.586	37.831	0.13	0.458	1.128	3.52308	8.67692
131	1.492	40.2145	0.13	0.504	0.988	3.87692	7.6			131	1.556	38.5604	0.116	0.484	1.072	4.17241	9.24138			131	1.55	38.7097	0.12	0.462	1.088	3.85	9.06667			131	1.04	57.6923	0.138	0.444	0.596	3.21739	4.31884			131	1.578	38.0228	0.136	FALSE	FALSE	FALSE	FALSE
132	1.542	38.9105	0.118	0.5	1.042	4.23729	8.83051			132	1.524	39.3701	0.118	0.486	1.038	4.11864	8.79661			132	1.548	38.7597	FALSE	0.478	1.07	FALSE	FALSE			132	1.02	58.8235	0.144	0.438	0.582	3.04167	4.04167			132	1.544	38.8601	0.118	0.464	1.08	3.9322	9.15254
133	1.596	37.594	0.124	0.488	1.108	3.93548	8.93548			133	1.504	39.8936	0.132	0.496	1.008	3.75758	7.63636			133	1.572	38.1679	0.116	0.472	1.1	4.06897	9.48276			133	1.006	59.6421	0.156	0.446	0.56	2.85897	3.58974			133	1.512	39.6825	0.118	FALSE	FALSE	FALSE	FALSE
134	1.616	37.1287	0.118	0.492	1.124	4.16949	9.52542			134	1.53	39.2157	0.118	0.496	1.034	4.20339	8.76271			134	1.572	38.1679	0.114	FALSE	1.572	0	13.7895			134	1.032	58.1395	0.142	0.434	0.598	3.05634	4.21127			134	1.474	40.7056	0.118	FALSE	FALSE	FALSE	FALSE
135	1.612	37.2208	0.122	0.494	1.118	4.04918	9.16393			135	1.496	40.107	0.14	0.486	1.01	3.47143	7.21429			135	1.586	37.831	0.134	0.462	1.124	3.44776	8.38806			135	1.07	56.0748	0.138	0.444	0.626	3.21739	4.53623			135	1.416	42.3729	0.124	0.464	0.952	3.74194	7.67742
136	1.598	37.5469	0.13	0.5	1.098	3.84615	8.44615			136	1.482	40.4858	0.136	0.474	1.008	3.48529	7.41176			136	1.602	37.4532	0.116	0.468	1.134	4.03448	9.77586			136	0.872	68.8073	0.13	0.44	0.432	3.38462	3.32308			136	1.416	42.3729	0.116	FALSE	FALSE	FALSE	FALSE
137	1.638	36.63	0.12	0.5	1.138	4.16667	9.48333			137	1.488	40.3226	0.134	0.498	0.99	3.71642	7.38806			137	1.622	36.9914	0.118	0.486	1.136	4.11864	9.62712			137	1.424	42.1348	0.136	0.424	1	3.11765	7.35294			137	1.436	41.7827	0.134	0.49	0.946	3.65672	7.0597
138	1.648	36.4078	0.126	0.486	1.162	3.85714	9.22222			138	1.526	39.3185	0.14	0.512	1.014	3.65714	7.24286			138	1.634	36.7197	0.136	0.472	1.162	3.47059	8.54412			138	1.072	55.9701	0.138	0.394	0.678	2.85507	4.91304			138	1.44	41.6667	0.132	0.482	0.958	3.65152	7.25758
139	1.594	37.6412	0.124	0.478	1.116	3.85484	9			139	1.528	39.267	0.134	0.494	1.034	3.68657	7.71642			139	1.642	36.5408	0.118	0.478	1.164	4.05085	9.86441			139	0.926	64.7948	0.122	0.416	0.51	3.40984	4.18033			139	1.452	41.3223	0.116	0.478	0.974	4.12069	8.39655
140	1.568	38.2653	0.122	0.498	1.07	4.08197	8.77049			140	1.506	39.8406	0.116	0.502	1.004	4.32759	8.65517			140	1.646	36.452	0.134	0.466	1.18	3.47761	8.80597			140	0.894	67.1141	0.116	0.444	0.45	3.82759	3.87931			140	1.45	41.3793	0.124	0.494	0.956	3.98387	7.70968
141	1.58	37.9747	0.118	0.462	1.118	3.91525	9.47458			141	1.49	40.2685	0.134	0.51	0.98	3.80597	7.31343			141	1.642	36.5408	0.128	0.48	1.162	3.75	9.07812			141	0.88	68.1818	0.1	0.414	0.466	4.14	4.66			141	1.418	42.3131	0.11	FALSE	FALSE	FALSE	FALSE
142	1.432	41.8994	0.118	0.462	0.97	3.91525	8.22034			142	1.514	39.6301	0.136	0.514	1	3.77941	7.35294			142	1.646	36.452	0.118	0.468	1.178	3.9661	9.98305			142	0.874	68.6499	0.106	0.426	0.448	4.01887	4.22642			142	1.384	43.3526	0.12	FALSE	FALSE	FALSE	FALSE
143	1.226	48.9396	0.124	0.504	0.722	4.06452	5.82258			143	1.512	39.6825	0.12	0.494	1.018	4.11667	8.48333			143	1.646	36.452	0.112	0.49	1.156	4.375	10.3214			143	0.89	67.4157	0.114	0.42	0.47	3.68421	4.12281			143	1.41	42.5532	0.112	0.47	0.94	4.19643	8.39286
144	1.128	53.1915	0.11	0.47	0.658	4.27273	5.98182			144	1.542	38.9105	0.132	0.48	1.062	3.63636	8.04545			144	1.652	36.3196	0.12	0.462	1.19	3.85	9.91667			144	0.926	64.7948	0.118	FALSE	FALSE	FALSE	FALSE			144	1.364	43.9883	0.08	0.46	0.904	5.75	11.3
										145	1.532	39.1645	0.138	0.498	1.034	3.6087	7.49275			145	1.652	36.3196	0.112	0.48	1.172	4.28571	10.4643			145	0.936	64.1026	0.124	0.418	0.518	3.37097	4.17742			145	1.276	47.0219	0.13	0.46	0.816	3.53846	6.27692
Segment 2	234.8 - 246.8s									146	1.512	39.6825	0.134	0.504	1.008	3.76119	7.52239			146	1.654	36.2757	0.114	0.486	1.168	4.26316	10.2456			146	0.914	65.6455	0.138	0.442	0.472	3.2029	3.42029			146	1.21	49.5868	0.118	0.47	0.74	3.98305	6.27119
ECG complex	RR interval (s)	HR (bpm)	QRS duration (s)	QT interval (s)	TQ interval (s)	λ	λ0			147	1.508	39.7878	0.116	0.496	1.012	4.27586	8.72414			147	1.67	35.9281	0.11	0.476	1.194	4.32727	10.8545			147	0.914	65.6455	0.122	0.444	0.47	3.63934	3.85246			147	1.142	52.5394	0.114	0.49	0.652	4.29825	5.7193
145	1.264	47.4684	0.126	0.406	0.858	3.22222	6.80952			148	1.506	39.8406	0.136	0.498	1.008	3.66176	7.41176			148	1.678	35.7569	0.122	0.474	1.204	3.88525	9.86885			148	0.952	63.0252	0.136	0.436	0.516	3.20588	3.79412			148	0.882	68.0272	0.126	0.472	0.41	3.74603	3.25397
146	1.27	47.2441	0.128	0.418	0.852	3.26562	6.65625			149	1.468	40.8719	0.138	0.486	0.982	3.52174	7.11594			149	1.7	35.2941	0.11	0.504	1.196	4.58182	10.8727			149	1.04	57.6923	0.136	0.432	0.608	3.17647	4.47059			149	0.802	74.813	0.114	0.466	0.336	4.08772	2.94737
147	1.324	45.3172	0.13	0.428	0.896	3.29231	6.89231			150	1.452	41.3223	0.138	0.5	0.952	3.62319	6.89855			150	1.716	34.965	0.128	0.49	1.226	3.82812	9.57812			150	1.12	53.5714	0.148	0.432	0.688	2.91892	4.64865			150	0.766	78.329	0.086	0.45	0.316	5.23256	3.67442
148	1.314	45.6621	0.124	0.42	0.894	3.3871	7.20968			151	1.44	41.6667	0.136	0.498	0.942	3.66176	6.92647			151	1.726	34.7625	0.116	0.474	1.252	4.08621	10.7931			151	0.84	71.4286	0.132	0.464	0.376	3.51515	2.84848			151	0.752	79.7872	0.112	0.47	0.282	4.19643	2.51786
149	1.3	46.1538	0.124	0.432	0.868	3.48387	7			152	1.45	41.3793	0.132	0.48	0.97	3.63636	7.34848			152	1.73	34.6821	0.12	0.478	1.252	3.98333	10.4333			152	1.532	39.1645	0.15	0.418	1.114	2.78667	7.42667			152	0.738	81.3008	0.112	0.458	0.28	4.08929	2.5
150	1.282	46.8019	0.126	0.398	0.884	3.15873	7.01587			153	1.478	40.5954	0.134	0.474	1.004	3.53731	7.49254			153	1.738	34.5224	0.116	0.518	1.22	4.46552	10.5172			153	1.082	55.4529	0.144	0.432	0.65	3	4.51389			153	0.734	81.7439	0.112	0.464	0.27	4.14286	2.41071
151	1.188	50.5051	0.136	0.426	0.762	3.13235	5.60294			154	1.49	40.2685	0.14	0.492	0.998	3.51429	7.12857			154	1.75	34.2857	0.112	0.484	1.266	4.32143	11.3036			154	1.016	59.0551	0.12	0.436	0.58	3.63333	4.83333			154	0.726	82.6446	0.112	0.458	0.268	4.08929	2.39286
152	1.178	50.9338	0.122	0.42	0.758	3.44262	6.21311			155	1.47	40.8163	0.136	0.498	0.972	3.66176	7.14706			155	1.728	34.7222	0.12	0.468	1.26	3.9	10.5			155	1.02	58.8235	0.14	0.444	0.576	3.17143	4.11429			155	0.718	83.5655	0.114	0.476	0.242	4.17544	2.12281
153	1.168	51.3699	0.122	0.424	0.744	3.47541	6.09836			156	1.46	41.0959	0.118	0.482	0.978	4.08475	8.28814			156	1.752	34.2466	0.116	0.478	1.274	4.12069	10.9828			156	1.048	57.2519	0.138	0.428	0.62	3.10145	4.49275			156	0.714	84.0336	0.12	0.476	0.238	3.96667	1.98333
154	0.924	64.9351	0.084	0.422	0.502	5.02381	5.97619			157	1.502	39.9467	0.14	0.482	1.02	3.44286	7.28571			157	1.754	34.2075	0.134	0.5	1.254	3.73134	9.35821			157	1.098	54.6448	0.122	0.434	0.664	3.55738	5.44262			157	0.708	84.7458	0.114	0.452	0.256	3.96491	2.24561
155	0.84	71.4286	0.112	0.416	0.424	3.71429	3.78571			158	1.458	41.1523	0.148	0.502	0.956	3.39189	6.45946			158	1.74	34.4828	0.114	0.5	1.24	4.38596	10.8772			158	1.112	53.9568	0.14	0.446	0.666	3.18571	4.75714			158	0.756	79.3651	0.118	0.416	0.34	3.52542	2.88136
156	0.82	73.1707	0.132	0.41	0.41	3.10606	3.10606			159	1.43	41.958	0.132	0.502	0.928	3.80303	7.0303			159	1.74	34.4828	0.126	0.492	1.248	3.90476	9.90476			159	1.08	55.5556	0.14	0.44	0.64	3.14286	4.57143			159	0.818	73.3496	0.098	0.42	0.398	4.28571	4.06122
157	0.806	74.4417	0.134	0.432	0.374	3.22388	2.79104			160	1.46	41.0959	0.118	0.5	0.96	4.23729	8.13559			160	1.75	34.2857	0.126	0.502	1.248	3.98413	9.90476			160	1.07	56.0748	0.134	0.434	0.636	3.23881	4.74627			160	0.824	72.8155	0.114	0.406	0.418	3.5614	3.66667
158	0.798	75.188	0.11	0.396	0.402	3.6	3.65455			161	1.436	41.7827	0.138	0.504	0.932	3.65217	6.75362			161	1.768	33.9367	0.114	0.5	1.268	4.38596	11.1228			161	1.128	53.1915	0.138	0.44	0.688	3.18841	4.98551			161	0.846	70.922	0.116	0.418	0.428	3.60345	3.68966
159	0.776	77.3196	0.128	0.42	0.356	3.28125	2.78125			162	1.448	41.4365	0.134	0.52	0.928	3.8806	6.92537			162	1.762	34.0522	0.11	0.502	1.26	4.56364	11.4545			162	1.156	51.9031	0.124	0.44	0.716	3.54839	5.77419			162	0.858	69.9301	0.12	0.406	0.452	3.38333	3.76667
160	0.768	78.125	0.096	0.418	0.35	4.35417	3.64583			163	1.47	40.8163	0.134	0.484	0.986	3.61194	7.35821			163	1.754	34.2075	0.136	0.498	1.256	3.66176	9.23529			163	1.16	51.7241	0.14	0.436	0.724	3.11429	5.17143			163	0.874	68.6499	0.114	0.388	0.486	3.40351	4.26316
161	0.764	78.534	0.124	0.43	0.334	3.46774	2.69355			164	1.466	40.9277	0.134	0.502	0.964	3.74627	7.19403			164	1.754	34.2075	0.11	0.508	1.246	4.61818	11.3273			164	1.108	54.1516	0.138	0.418	0.69	3.02899	5			164	0.884	67.8733	0.114	0.4	0.484	3.50877	4.24561
162	0.758	79.1557	0.106	0.374	0.384	3.5283	3.62264			165	1.468	40.8719	0.134	0.51	0.958	3.80597	7.14925			165	1.738	34.5224	0.13	0.502	1.236	3.86154	9.50769			165	1.09	55.0459	0.134	0.432	0.658	3.22388	4.91045			165	0.914	65.6455	0.126	0.406	0.508	3.22222	4.03175
163	0.738	81.3008	0.122	0.416	0.322	3.40984	2.63934			166	1.512	39.6825	0.134	0.502	1.01	3.74627	7.53731			166	1.738	34.5224	0.132	0.496	1.242	3.75758	9.40909			166	1.112	53.9568	0.134	0.422	0.69	3.14925	5.14925			166	1	60	0.116	0.404	0.596	3.48276	5.13793
164	0.698	85.9599	0.122	0.354	0.344	2.90164	2.81967			167	1.496	40.107	0.134	0.5	0.996	3.73134	7.43284			167	1.728	34.7222	0.128	0.508	1.22	3.96875	9.53125			167	1.074	55.8659	0.142	0.416	0.658	2.92958	4.6338			167	1.076	55.7621	0.114	0.406	0.67	3.5614	5.87719
										168	1.502	39.9467	0.14	0.494	1.008	3.52857	7.2			168	1.726	34.7625	0.118	0.498	1.228	4.22034	10.4068			168	1.022	58.7084	0.14	0.44	0.582	3.14286	4.15714			168	1.304	46.0123	0.106	0.41	0.894	3.86792	8.43396
Segment 3	252.0 - 282.0s									169	1.49	40.2685	0.136	0.486	1.004	3.57353	7.38235			169	1.736	34.5622	0.148	0.486	1.25	3.28378	8.44595			169	0.982	61.0998	0.138	0.442	0.54	3.2029	3.91304			169	1.27	47.2441	0.116	0.398	0.872	3.43103	7.51724
ECG complex	RR interval (s)	HR (bpm)	QRS duration (s)	QT interval (s)	TQ interval (s)	λ	λ0			170	1.538	39.0117	0.136	0.502	1.036	3.69118	7.61765			170	1.728	34.7222	0.114	0.496	1.232	4.35088	10.807			170	1.012	59.2885	0.158	0.426	0.586	2.6962	3.70886			170	1.214	49.4234	0.116	0.412	0.802	3.55172	6.91379
165	0.532	112.782	0.122	0.336	0.196	2.7541	1.60656			171	1.548	38.7597	0.136	0.498	1.05	3.66176	7.72059			171	1.722	34.8432	0.128	0.506	1.216	3.95312	9.5			171	1.066	56.2852	0.136	0.452	0.614	3.32353	4.51471			171	1.29	46.5116	0.108	0.41	0.88	3.7963	8.14815
166	0.524	114.504	0.116	0.33	0.194	2.84483	1.67241			172	1.552	38.6598	0.13	0.496	1.056	3.81538	8.12308			172	1.73	34.6821	0.13	0.508	1.222	3.90769	9.4			172	1.116	53.7634	0.138	0.452	0.664	3.27536	4.81159			172	1.3	46.1538	0.136	0.43	0.87	3.16176	6.39706
167	0.52	115.385	0.134	FALSE	FALSE	FALSE	FALSE			173	1.536	39.0625	0.138	0.482	1.054	3.49275	7.63768			173	1.726	34.7625	0.128	0.508	1.218	3.96875	9.51562			173	1.086	55.2486	0.136	0.432	0.654	3.17647	4.80882			173	1.254	47.8469	0.114	0.414	0.84	3.63158	7.36842
168	0.516	116.279	0.118	0.328	0.188	2.77966	1.59322			174	1.568	38.2653	0.14	0.49	1.078	3.5	7.7			174	1.7	35.2941	0.116	0.494	1.206	4.25862	10.3966			174	1.102	54.4465	0.15	0.436	0.666	2.90667	4.44			174	1.25	48	0.138	0.412	0.838	2.98551	6.07246
169	0.514	116.732	0.124	0.306	0.208	2.46774	1.67742			175	1.584	37.8788	0.136	0.494	1.09	3.63235	8.01471			175	1.724	34.8028	0.126	0.512	1.212	4.06349	9.61905			175	1.122	53.4759	0.14	0.444	0.678	3.17143	4.84286			175	1.308	45.8716	0.122	0.424	0.884	3.47541	7.2459
170	0.51	117.647	0.094	FALSE	FALSE	FALSE	FALSE			176	1.556	38.5604	0.136	0.492	1.064	3.61765	7.82353			176	1.726	34.7625	0.126	0.502	1.224	3.98413	9.71429			176	1.122	53.4759	0.118	0.424	0.698	3.59322	5.91525			176	1.334	44.9775	0.112	0.42	0.914	3.75	8.16071
171	0.51	117.647	0.124	0.326	0.184	2.62903	1.48387			177	1.578	38.0228	0.132	0.484	1.094	3.66667	8.28788			177	1.726	34.7625	0.13	0.506	1.22	3.89231	9.38462			177	1.074	55.8659	0.12	0.434	0.64	3.61667	5.33333			177	1.308	45.8716	0.116	0.42	0.888	3.62069	7.65517
172	0.506	118.577	0.126	0.318	0.188	2.52381	1.49206			178	1.572	38.1679	0.136	0.512	1.06	3.76471	7.79412			178	1.722	34.8432	0.11	0.52	1.202	4.72727	10.9273			178	0.992	60.4839	0.142	0.436	0.556	3.07042	3.91549			178	1.382	43.4153	0.116	0.436	0.946	3.75862	8.15517
173	0.512	117.188	0.112	0.316	0.196	2.82143	1.75			179	1.572	38.1679	0.136	0.48	1.092	3.52941	8.02941			179	1.734	34.6021	0.124	0.514	1.22	4.14516	9.83871			179	1.018	58.9391	0.156	0.446	0.572	2.85897	3.66667			179	1.348	44.5104	0.124	FALSE	FALSE	FALSE	FALSE
174	0.512	117.188	0.118	0.31	0.202	2.62712	1.71186			180	1.576	38.0711	0.134	0.478	1.098	3.56716	8.19403			180	1.73	34.6821	0.114	0.498	1.232	4.36842	10.807			180	1.062	56.4972	0.138	0.438	0.624	3.17391	4.52174			180	1.262	47.5436	0.116	0.436	0.826	3.75862	7.12069
175	0.52	115.385	0.104	0.296	0.224	2.84615	2.15385			181	1.556	38.5604	0.134	0.488	1.068	3.64179	7.97015			181	1.724	34.8028	0.122	0.484	1.24	3.96721	10.1639			181	1.106	54.2495	0.126	0.422	0.684	3.34921	5.42857			181	1.182	50.7614	0.124	0.43	0.752	3.46774	6.06452
176	0.532	112.782	FALSE	0.32	0.212	FALSE	FALSE			182	1.532	39.1645	0.116	0.46	1.072	3.96552	9.24138			182	1.702	35.2526	0.116	0.506	1.196	4.36207	10.3103			182	1.076	55.7621	0.13	0.436	0.64	3.35385	4.92308			182	1.138	52.7241	0.116	0.438	0.7	3.77586	6.03448
177	0.536	111.94	0.128	0.312	0.224	2.4375	1.75			183	1.52	39.4737	0.134	0.51	1.01	3.80597	7.53731			183	1.7	35.2941	0.106	0.524	1.176	4.9434	11.0943			183	0.998	60.1202	0.132	0.432	0.566	3.27273	4.28788			183	1.136	52.8169	0.112	FALSE	FALSE	FALSE	FALSE
178	0.552	108.696	0.136	0.294	0.258	2.16176	1.89706			184	1.514	39.6301	0.142	0.444	1.07	3.12676	7.53521			184	1.67	35.9281	0.124	0.504	1.166	4.06452	9.40323			184	0.952	63.0252	0.138	0.428	0.524	3.10145	3.7971			184	1.208	49.6689	0.124	0.44	0.768	3.54839	6.19355
179	0.562	106.762	0.124	0.308	0.254	2.48387	2.04839			185	1.534	39.1134	0.136	0.456	1.078	3.35294	7.92647			185	1.662	36.1011	0.118	0.502	1.16	4.25424	9.83051			185	0.966	62.1118	0.12	0.45	0.516	3.75	4.3			185	1.318	45.5235	0.124	0.416	0.902	3.35484	7.27419
180	0.56	107.143	0.118	0.34	0.22	2.88136	1.86441			186	1.54	38.961	0.12	0.508	1.032	4.23333	8.6			186	1.66	36.1446	0.132	0.514	1.146	3.89394	8.68182			186	0.994	60.3622	0.136	0.442	0.552	3.25	4.05882			186	1.316	45.5927	0.116	0.43	0.886	3.7069	7.63793
181	0.57	105.263	FALSE	0.31	0.26	FALSE	FALSE			187	1.514	39.6301	0.138	0.486	1.028	3.52174	7.44928			187	1.65	36.3636	0.132	0.514	1.136	3.89394	8.60606			187	1.01	59.4059	0.142	0.428	0.582	3.01408	4.09859			187	1.124	53.3808	0.114	0.454	0.67	3.98246	5.87719
182	0.576	104.167	0.138	0.316	0.26	2.28986	1.88406			188	1.518	39.5257	0.132	0.486	1.032	3.68182	7.81818			188	1.63	36.8098	0.122	0.522	1.108	4.27869	9.08197			188	1.038	57.8035	0.13	0.442	0.596	3.4	4.58462			188	1.176	51.0204	0.134	0.456	0.72	3.40299	5.37313
183	0.586	102.389	0.12	0.32	0.266	2.66667	2.21667			189	1.48	40.5405	0.15	0.488	0.992	3.25333	6.61333			189	1.624	36.9458	0.114	0.52	1.104	4.5614	9.68421			189	1.034	58.0271	0.142	0.43	0.604	3.02817	4.25352			189	1.07	56.0748	0.12	0.45	0.62	3.75	5.16667
184	0.596	100.671	FALSE	0.308	0.288	FALSE	FALSE			190	1.458	41.1523	0.118	0.498	0.96	4.22034	8.13559			190	1.608	37.3134	0.13	0.548	1.06	4.21538	8.15385			190	1.02	58.8235	0.14	0.428	0.592	3.05714	4.22857			190	0.984	60.9756	0.116	0.44	0.544	3.7931	4.68966
185	0.6	100	FALSE	0.298	0.302	FALSE	FALSE			191	1.454	41.2655	0.15	0.502	0.952	3.34667	6.34667			191	1.614	37.1747	0.114	0.512	1.102	4.49123	9.66667			191	0.968	61.9835	0.138	0.444	0.524	3.21739	3.7971			191	0.964	62.2407	0.118	0.438	0.526	3.71186	4.45763
186	0.608	98.6842	0.122	0.306	0.302	2.5082	2.47541			192	1.494	40.1606	0.118	0.482	1.012	4.08475	8.57627			192	1.618	37.0828	0.116	0.498	1.12	4.2931	9.65517			192	0.968	61.9835	0.144	0.434	0.534	3.01389	3.70833			192	0.954	62.8931	0.118	0.456	0.498	3.86441	4.22034
187	0.616	97.4026	0.104	0.304	0.312	2.92308	3			193	1.506	39.8406	0.09	0.464	1.042	5.15556	11.5778			193	1.61	37.2671	0.12	0.512	1.098	4.26667	9.15			193	1.032	58.1395	0.134	0.436	0.596	3.25373	4.44776			193	0.94	63.8298	0.134	0.446	0.494	3.32836	3.68657
188	0.622	96.463	FALSE	0.31	0.312	FALSE	FALSE			194	1.488	40.3226	0.136	0.488	1	3.58824	7.35294			194	1.622	36.9914	0.122	0.52	1.102	4.2623	9.03279			194	1.116	53.7634	0.146	0.442	0.674	3.0274	4.61644			194	0.826	72.6392	0.136	0.44	0.386	3.23529	2.83824
189	0.632	94.9367	FALSE	0.322	0.31	FALSE	FALSE			195	1.452	41.3223	0.154	0.498	0.954	3.23377	6.19481			195	1.622	36.9914	0.128	0.506	1.116	3.95312	8.71875			195	1.134	52.9101	0.144	0.426	0.708	2.95833	4.91667			195	0.946	63.4249	0.122	0.456	0.49	3.7377	4.01639
190	0.642	93.4579	0.138	0.326	0.316	2.36232	2.28986			196	1.35	44.4444	0.14	0.502	0.848	3.58571	6.05714			196	1.634	36.7197	0.134	0.5	1.134	3.73134	8.46269			196	1.112	53.9568	0.142	0.446	0.666	3.14085	4.69014			196	0.952	63.0252	0.118	0.46	0.492	3.89831	4.16949
191	0.648	92.5926	0.114	0.308	0.34	2.70175	2.98246			197	1.324	45.3172	0.136	0.516	0.808	3.79412	5.94118			197	1.652	36.3196	0.138	0.534	1.118	3.86957	8.10145			197	1.096	54.7445	0.138	0.434	0.662	3.14493	4.7971			197	0.958	62.6305	0.116	0.452	0.506	3.89655	4.36207
192	0.656	91.4634	0.14	0.314	0.342	2.24286	2.44286			198	1.294	46.3679	0.136	0.512	0.782	3.76471	5.75			198	1.65	36.3636	0.116	0.524	1.126	4.51724	9.7069			198	1.078	55.6586	0.13	0.44	0.638	3.38462	4.90769			198	0.978	61.3497	0.116	0.44	0.538	3.7931	4.63793
193	0.66	90.9091	0.124	0.314	0.346	2.53226	2.79032			199	1.242	48.3092	0.118	0.512	0.73	4.33898	6.18644			199	1.654	36.2757	0.132	0.504	1.15	3.81818	8.71212			199	1.098	54.6448	0.138	0.42	0.678	3.04348	4.91304			199	0.986	60.8519	0.118	0.444	0.542	3.76271	4.59322
194	0.666	90.0901	0.104	0.328	0.338	3.15385	3.25			200	1.266	47.3934	0.136	0.51	0.756	3.75	5.55882			200	1.676	35.7995	0.142	0.502	1.174	3.53521	8.26761			200	1.07	56.0748	0.134	0.436	0.634	3.25373	4.73134			200	0.956	62.7615	0.116	0.456	0.5	3.93103	4.31034
195	0.658	91.1854	0.124	0.31	0.348	2.5	2.80645			201	1.256	47.7707	0.136	0.5	0.756	3.67647	5.55882			201	1.694	35.4191	0.122	0.51	1.184	4.18033	9.70492			201	1.078	55.6586	0.14	0.442	0.636	3.15714	4.54286			201	0.896	66.9643	0.116	0.448	0.448	3.86207	3.86207
196	0.658	91.1854	0.128	0.328	0.33	2.5625	2.57812			202	1.212	49.505	0.136	0.5	0.712	3.67647	5.23529			202	1.708	35.1288	0.134	0.498	1.21	3.71642	9.02985			202	1.112	53.9568	0.138	0.44	0.672	3.18841	4.86957			202	0.86	69.7674	0.12	0.452	0.408	3.76667	3.4
197	0.668	89.8204	FALSE	0.328	0.34	FALSE	FALSE			203	1.272	47.1698	0.136	0.494	0.778	3.63235	5.72059			203	1.708	35.1288	0.126	0.522	1.186	4.14286	9.4127			203	1.116	53.7634	0.144	0.448	0.668	3.11111	4.63889			203	0.848	70.7547	0.138	0.456	0.392	3.30435	2.84058
198	0.668	89.8204	0.104	0.314	0.354	3.01923	3.40385			204	1.306	45.9418	0.12	0.476	0.83	3.96667	6.91667			204	1.7	35.2941	0.132	0.512	1.188	3.87879	9			204	1.1	54.5455	0.152	0.418	0.682	2.75	4.48684			204	0.852	70.4225	0.118	0.448	0.404	3.79661	3.42373
199	0.674	89.0208	0.124	0.31	0.364	2.5	2.93548			205	1.238	48.4653	0.132	0.494	0.744	3.74242	5.63636			205	1.702	35.2526	0.136	0.534	1.168	3.92647	8.58824			205	1.112	53.9568	0.152	0.442	0.67	2.90789	4.40789			205	0.856	70.0935	0.126	0.44	0.416	3.49206	3.30159
200	0.676	88.7574	0.102	0.324	0.352	3.17647	3.45098			206	1.074	55.8659	0.116	0.496	0.578	4.27586	4.98276			206	1.712	35.0467	0.116	0.504	1.208	4.34483	10.4138			206	1.116	53.7634	0.13	0.44	0.676	3.38462	5.2			206	0.844	71.09	0.118	0.438	0.406	3.71186	3.44068
201	0.682	87.9765	0.118	0.304	0.378	2.57627	3.20339			207	1.018	58.9391	0.142	0.486	0.532	3.42254	3.74648			207	1.686	35.5872	0.112	0.512	1.174	4.57143	10.4821			207	1.112	53.9568	0.13	0.452	0.66	3.47692	5.07692			207	0.838	71.599	0.116	0.472	0.366	4.06897	3.15517
202	0.688	87.2093	0.106	0.324	0.364	3.0566	3.43396			208	1.002	59.8802	0.136	0.502	0.5	3.69118	3.67647			208	1.644	36.4964	0.132	0.518	1.126	3.92424	8.5303			208	1.084	55.3506	0.132	0.428	0.656	3.24242	4.9697			208	0.834	71.9424	0.12	0.44	0.394	3.66667	3.28333
203	0.688	87.2093	0.116	0.33	0.358	2.84483	3.08621			209	0.958	62.6305	0.158	0.518	0.44	3.27848	2.78481			209	1.64	36.5854	0.112	0.522	1.118	4.66071	9.98214			209	1.034	58.0271	0.14	0.448	0.586	3.2	4.18571			209	0.836	71.7703	0.124	0.452	0.384	3.64516	3.09677
204	0.692	86.7052	FALSE	0.318	0.374	FALSE	FALSE			210	0.924	64.9351	0.14	0.486	0.438	3.47143	3.12857			210	1.628	36.855	0.132	0.498	1.13	3.77273	8.56061			210	1.052	57.0342	0.158	0.45	0.602	2.8481	3.81013			210	0.844	71.09	0.124	0.43	0.414	3.46774	3.33871
205	0.698	85.9599	0.136	0.324	0.374	2.38235	2.75			211	0.916	65.5022	0.18	0.498	0.418	2.76667	2.32222			211	1.612	37.2208	0.12	0.536	1.076	4.46667	8.96667			211	1.146	52.356	0.152	0.45	0.696	2.96053	4.57895			211	0.858	69.9301	0.114	0.434	0.424	3.80702	3.7193
206	0.698	85.9599	0.126	0.318	0.38	2.52381	3.01587			212	0.886	67.7201	0.134	0.508	0.378	3.79104	2.8209			212	1.54	38.961	0.13	0.536	1.004	4.12308	7.72308			212	1.186	50.5902	0.14	0.45	0.736	3.21429	5.25714			212	0.874	68.6499	0.116	0.44	0.434	3.7931	3.74138
207	0.706	84.9858	0.134	0.322	0.384	2.40299	2.86567			213	0.862	69.6056	0.138	0.502	0.36	3.63768	2.6087			213	1.506	39.8406	0.13	0.526	0.98	4.04615	7.53846			213	1.144	52.4476	0.138	0.434	0.71	3.14493	5.14493			213	0.882	68.0272	0.14	0.434	0.448	3.1	3.2
208	0.7	85.7143	0.132	0.316	0.384	2.39394	2.90909			214	0.844	71.09	0.172	0.502	0.342	2.9186	1.98837			214	1.478	40.5954	0.124	0.518	0.96	4.17742	7.74194			214	1.132	53.0035	0.126	0.422	0.71	3.34921	5.63492			214	0.894	67.1141	0.114	0.432	0.462	3.78947	4.05263
209	0.7	85.7143	0.122	0.33	0.37	2.70492	3.03279			215	0.83	72.2892	0.138	0.498	0.332	3.6087	2.4058			215	1.402	42.796	0.138	0.532	0.87	3.85507	6.30435			215	1.078	55.6586	0.156	0.434	0.644	2.78205	4.12821			215	0.904	66.3717	0.118	0.422	0.482	3.57627	4.08475
210	0.704	85.2273	0.1	0.33	0.374	3.3	3.74			216	0.832	72.1154	0.142	0.494	0.338	3.47887	2.38028			216	1.512	39.6825	0.128	0.512	1	4	7.8125			216	1.06	56.6038	0.13	0.442	0.618	3.4	4.75385			216	0.88	68.1818	0.116	0.414	0.466	3.56897	4.01724
211	0.706	84.9858	0.126	0.328	0.378	2.60317	3			217	0.836	71.7703	0.134	0.482	0.354	3.59701	2.64179			217	1.608	37.3134	0.118	0.522	1.086	4.42373	9.20339			217	1.08	55.5556	0.116	0.432	0.648	3.72414	5.58621			217	0.858	69.9301	0.12	0.41	0.448	3.41667	3.73333
212	0.704	85.2273	0.11	0.328	0.376	2.98182	3.41818			218	1.076	55.7621	0.118	0.492	0.584	4.16949	4.94915			218	1.646	36.452	0.112	0.51	1.136	4.55357	10.1429			218	1.098	54.6448	0.138	0.446	0.652	3.23188	4.72464			218	0.86	69.7674	0.118	0.408	0.452	3.45763	3.83051
213	0.708	84.7458	0.126	0.322	0.386	2.55556	3.06349			219	1.094	54.8446	0.136	0.472	0.622	3.47059	4.57353			219	1.614	37.1747	0.134	0.528	1.086	3.9403	8.10448			219	1.096	54.7445	0.118	0.424	0.672	3.59322	5.69492			219	0.876	68.4932	0.112	0.414	0.462	3.69643	4.125
214	0.71	84.507	0.14	0.324	0.386	2.31429	2.75714			220	1.236	48.5437	0.136	0.486	0.75	3.57353	5.51471			220	1.606	37.3599	0.13	0.494	1.112	3.8	8.55385			220	1.096	54.7445	0.138	0.446	0.65	3.23188	4.71014			220	0.908	66.0793	0.134	0.408	0.5	3.04478	3.73134
215	0.716	83.7989	0.134	0.336	0.38	2.50746	2.83582			221	1.298	46.225	0.14	0.462	0.836	3.3	5.97143			221	1.642	36.5408	0.13	0.52	1.122	4	8.63077			221	1.064	56.391	0.162	0.454	0.61	2.80247	3.76543			221	0.904	66.3717	0.136	0.416	0.488	3.05882	3.58824
216	0.718	83.5655	0.088	0.32	0.398	3.63636	4.52273			222	1.344	44.6429	0.14	0.458	0.886	3.27143	6.32857			222	1.658	36.1882	0.122	0.508	1.15	4.16393	9.42623			222	1.076	55.7621	0.14	0.442	0.634	3.15714	4.52857			222	0.902	66.5188	0.118	0.414	0.488	3.50847	4.13559
217	0.714	84.0336	0.104	0.322	0.392	3.09615	3.76923			223	1.384	43.3526	0.118	0.464	0.92	3.9322	7.79661			223	1.648	36.4078	0.132	0.522	1.126	3.95455	8.5303			223	1.126	53.286	0.122	0.446	0.68	3.65574	5.57377			223	0.894	67.1141	0.118	0.406	0.488	3.44068	4.13559
218	0.718	83.5655	0.128	0.324	0.394	2.53125	3.07812			224	1.408	42.6136	0.132	0.474	0.934	3.59091	7.07576			224	1.682	35.6718	0.114	0.498	1.184	4.36842	10.386			224	1.104	54.3478	0.142	0.428	0.676	3.01408	4.76056			224	0.868	69.1244	0.126	0.41	0.458	3.25397	3.63492
219	0.718	83.5655	0.128	0.328	0.39	2.5625	3.04687			225	1.418	42.3131	0.134	0.452	0.966	3.37313	7.20896			225	1.706	35.17	0.134	0.498	1.208	3.71642	9.01493			225	1.06	56.6038	0.12	0.442	0.618	3.68333	5.15			225	0.876	68.4932	0.118	0.406	0.47	3.44068	3.98305
220	0.71	84.507	0.104	0.344	0.366	3.30769	3.51923			226	1.456	41.2088	0.134	0.46	0.996	3.43284	7.43284			226	1.72	34.8837	0.114	0.508	1.212	4.45614	10.6316			226	1.002	59.8802	0.118	0.448	0.554	3.79661	4.69492			226	0.88	68.1818	0.13	0.416	0.464	3.2	3.56923
221	0.718	83.5655	0.144	0.336	0.382	2.33333	2.65278			227	1.484	40.4313	0.116	0.468	1.016	4.03448	8.75862			227	1.692	35.461	0.112	0.504	1.188	4.5	10.6071			227	1.014	59.1716	0.118	0.412	0.602	3.49153	5.10169			227	0.866	69.2841	0.126	0.428	0.438	3.39683	3.47619
222	0.716	83.7989	0.118	0.37	0.346	3.13559	2.9322			228	1.486	40.3769	0.142	0.488	0.998	3.43662	7.02817			228	1.642	36.5408	0.12	0.508	1.134	4.23333	9.45			228	1	60	0.122	0.43	0.57	3.52459	4.67213			228	0.846	70.922	0.12	0.418	0.428	3.48333	3.56667
223	0.726	82.6446	FALSE	0.342	0.384	FALSE	FALSE			229	1.494	40.1606	0.134	0.47	1.024	3.50746	7.64179			229	1.664	36.0577	0.122	0.514	1.15	4.21311	9.42623			229	0.946	63.4249	0.09	0.382	0.564	4.24444	6.26667			229	0.822	72.9927	0.116	0.408	0.414	3.51724	3.56897
224	0.728	82.4176	0.122	0.36	0.368	2.95082	3.01639			230	1.508	39.7878	0.134	0.472	1.036	3.52239	7.73134			230	1.662	36.1011	0.118	0.504	1.158	4.27119	9.81356			230	0.892	67.2646	0.116	0.416	0.476	3.58621	4.10345			230	0.818	73.3496	0.136	0.414	0.404	3.04412	2.97059
225	0.728	82.4176	0.1	0.33	0.398	3.3	3.98			231	1.526	39.3185	0.134	0.46	1.066	3.43284	7.95522			231	1.632	36.7647	0.118	0.518	1.114	4.38983	9.44068			231	0.826	72.6392	0.096	0.432	0.394	4.5	4.10417			231	0.836	71.7703	0.13	0.414	0.422	3.18462	3.24615
226	0.73	82.1918	0.13	0.336	0.394	2.58462	3.03077			232	1.552	38.6598	0.134	0.472	1.08	3.52239	8.0597			232	1.618	37.0828	0.116	0.506	1.112	4.36207	9.58621			232	0.804	74.6269	0.118	0.438	0.366	3.71186	3.10169			232	0.848	70.7547	0.118	0.41	0.438	3.47458	3.71186
227	0.728	82.4176	0.126	0.342	0.386	2.71429	3.06349			233	1.552	38.6598	0.134	0.476	1.076	3.55224	8.02985			233	1.58	37.9747	0.14	0.504	1.076	3.6	7.68571			233	0.804	74.6269	0.124	0.436	0.368	3.51613	2.96774			233	0.868	69.1244	0.116	0.398	0.47	3.43103	4.05172
228	0.724	82.8729	0.12	0.356	0.368	2.96667	3.06667			234	1.58	37.9747	0.136	0.476	1.104	3.5	8.11765			234	1.42	42.2535	0.132	0.518	0.902	3.92424	6.83333			234	0.848	70.7547	0.134	0.424	0.424	3.16418	3.16418			234	0.882	68.0272	0.118	0.408	0.474	3.45763	4.01695
229	0.724	82.8729	0.148	0.348	0.376	2.35135	2.54054			235	1.592	37.6884	0.12	0.456	1.136	3.8	9.46667			235	1.406	42.6743	0.136	0.508	0.898	3.73529	6.60294			235	0.898	66.8151	0.12	0.43	0.468	3.58333	3.9			235	0.878	68.3371	0.118	0.4	0.478	3.38983	4.05085
230	0.74	81.0811	0.13	0.352	0.388	2.70769	2.98462			236	1.588	37.7834	0.134	0.464	1.124	3.46269	8.38806			236	1.504	39.8936	0.128	0.512	0.992	4	7.75			236	0.938	63.9659	0.136	0.45	0.488	3.30882	3.58824			236	0.88	68.1818	0.116	0.406	0.474	3.5	4.08621
231	0.724	82.8729	0.098	0.348	0.376	3.55102	3.83673			237	1.608	37.3134	0.142	0.45	1.158	3.16901	8.15493			237	1.582	37.9267	0.126	0.5	1.082	3.96825	8.5873			237	0.95	63.1579	0.138	0.432	0.518	3.13043	3.75362			237	0.87	68.9655	0.116	0.404	0.466	3.48276	4.01724
232	0.73	82.1918	0.13	0.334	0.396	2.56923	3.04615			238	1.604	37.4065	0.132	0.488	1.116	3.69697	8.45455			238	1.504	39.8936	0.114	0.512	0.992	4.49123	8.70175			238	0.96	62.5	0.122	0.42	0.54	3.44262	4.42623			238	0.846	70.922	0.114	0.406	0.44	3.5614	3.85965
233	0.748	80.2139	0.104	0.342	0.406	3.28846	3.90385			239	1.614	37.1747	0.136	0.474	1.14	3.48529	8.38235			239	1.486	40.3769	0.118	0.504	0.982	4.27119	8.32203			239	0.972	61.7284	0.134	0.424	0.548	3.16418	4.08955			239	0.852	70.4225	0.13	0.398	0.454	3.06154	3.49231
234	0.746	80.429	0.1	0.334	0.412	3.34	4.12			240	1.62	37.037	0.152	0.448	1.172	2.94737	7.71053			240	1.544	38.8601	0.106	0.506	1.038	4.77358	9.79245			240	1.004	59.761	0.148	0.438	0.566	2.95946	3.82432			240	0.87	68.9655	0.098	0.406	0.464	4.14286	4.73469
235	0.742	80.8625	0.126	0.336	0.406	2.66667	3.22222			241	1.582	37.9267	0.136	0.474	1.108	3.48529	8.14706			241	0.888	67.5676	FALSE	0.502	0.386	FALSE	FALSE			241	1.004	59.761	0.136	0.434	0.57	3.19118	4.19118			241	0.88	68.1818	0.114	0.408	0.472	3.57895	4.14035
236	0.744	80.6452	0.13	0.364	0.38	2.8	2.92308			242	1.584	37.8788	0.132	0.488	1.096	3.69697	8.30303			242	0.874	68.6499	0.118	0.502	0.372	4.25424	3.15254			242	1.056	56.8182	0.156	0.436	0.62	2.79487	3.97436			242	0.856	70.0935	0.136	0.4	0.456	2.94118	3.35294
237	0.74	81.0811	0.128	0.34	0.4	2.65625	3.125			243	1.574	38.1194	0.134	0.468	1.106	3.49254	8.25373			243	0.872	68.8073	0.112	0.494	0.378	4.41071	3.375			243	1.08	55.5556	0.134	0.424	0.656	3.16418	4.89552			243	0.836	71.7703	0.12	0.402	0.434	3.35	3.61667
238	0.732	81.9672	0.126	FALSE	FALSE	FALSE	FALSE			244	1.556	38.5604	0.136	0.488	1.068	3.58824	7.85294			244	0.87	68.9655	0.108	0.516	0.354	4.77778	3.27778			244	1.09	55.0459	0.14	0.41	0.68	2.92857	4.85714			244	0.832	72.1154	0.124	0.402	0.43	3.24194	3.46774
239	0.728	82.4176	0.092	0.352	0.376	3.82609	4.08696			245	1.498	40.0534	0.136	0.486	1.012	3.57353	7.44118			245	0.856	70.0935	0.114	0.502	0.354	4.40351	3.10526			245	1.112	53.9568	0.124	0.43	0.682	3.46774	5.5			245	0.83	72.2892	0.116	0.402	0.428	3.46552	3.68966
240	0.732	81.9672	0.124	0.342	0.39	2.75806	3.14516			246	1.482	40.4858	0.116	0.456	1.026	3.93103	8.84483			246	0.84	71.4286	0.118	0.488	0.352	4.13559	2.98305			246	1.156	51.9031	0.122	0.422	0.734	3.45902	6.01639			246	0.826	72.6392	0.12	0.398	0.428	3.31667	3.56667
241	0.734	81.7439	0.12	FALSE	FALSE	FALSE	FALSE			247	1.474	40.7056	0.118	0.474	1	4.01695	8.47458			247	0.85	70.5882	0.112	0.504	0.346	4.5	3.08929			247	1.142	52.5394	0.122	0.432	0.71	3.54098	5.81967			247	0.816	73.5294	0.12	0.412	0.404	3.43333	3.36667
242	0.734	81.7439	0.126	FALSE	FALSE	FALSE	FALSE			248	1.38	43.4783	0.138	0.44	0.94	3.18841	6.81159			248	0.88	68.1818	0.114	0.486	0.394	4.26316	3.45614			248	1.11	54.0541	0.16	0.442	0.668	2.7625	4.175			248	0.826	72.6392	0.124	0.408	0.418	3.29032	3.37097
243	0.712	84.2697	0.106	0.33	0.382	3.11321	3.60377			249	1.322	45.3858	0.136	0.488	0.834	3.58824	6.13235			249	1.084	55.3506	0.134	0.48	0.604	3.58209	4.50746			249	1.106	54.2495	0.142	0.45	0.656	3.16901	4.61972			249	0.844	71.09	0.126	0.408	0.436	3.2381	3.46032
244	0.714	84.0336	0.126	0.346	0.368	2.74603	2.92063			250	1.264	47.4684	0.12	0.476	0.788	3.96667	6.56667			250	1.244	48.2315	0.114	0.462	0.782	4.05263	6.85965			250	1.18	50.8475	0.16	0.436	0.744	2.725	4.65			250	0.89	67.4157	0.116	0.402	0.488	3.46552	4.2069
245	0.696	86.2069	0.124	0.344	0.352	2.77419	2.83871			251	1.214	49.4234	0.134	0.458	0.756	3.41791	5.64179			251	1.244	48.2315	0.128	0.474	0.77	3.70312	6.01562			251	1.266	47.3934	0.138	0.44	0.826	3.18841	5.98551			251	0.924	64.9351	0.102	0.402	0.522	3.94118	5.11765
246	0.694	86.4553	0.108	0.34	0.354	3.14815	3.27778			252	1.072	55.9701	0.136	0.476	0.596	3.5	4.38235			252	1.29	46.5116	0.122	0.45	0.84	3.68852	6.88525			252	1.258	47.6948	0.152	0.454	0.804	2.98684	5.28947			252	0.948	63.2911	0.116	0.394	0.554	3.39655	4.77586
247	0.686	87.4636	0.12	0.354	0.332	2.95	2.76667			253	1.018	58.9391	0.152	0.482	0.536	3.17105	3.52632			253	1.322	45.3858	0.11	0.46	0.862	4.18182	7.83636			253	1.23	48.7805	0.14	0.43	0.8	3.07143	5.71429			253	0.976	61.4754	0.102	0.404	0.572	3.96078	5.60784
248	0.68	88.2353	0.138	0.336	0.344	2.43478	2.49275			254	0.952	63.0252	0.136	0.468	0.484	3.44118	3.55882			254	1.34	44.7761	0.114	0.468	0.872	4.10526	7.64912			254	1.194	50.2513	0.138	0.448	0.746	3.24638	5.4058			254	0.972	61.7284	0.118	0.394	0.578	3.33898	4.89831
249	0.68	88.2353	0.118	0.346	0.334	2.9322	2.83051			255	0.872	68.8073	0.118	0.482	0.39	4.08475	3.30508			255	1.366	43.9239	0.13	0.462	0.904	3.55385	6.95385			255	1.236	48.5437	0.13	0.468	0.768	3.6	5.90769			255	0.934	64.2398	0.126	0.392	0.542	3.11111	4.30159
250	0.678	88.4956	0.106	0.334	0.344	3.15094	3.24528			256	0.776	77.3196	0.12	0.476	0.3	3.96667	2.5			256	1.432	41.8994	0.136	0.478	0.954	3.51471	7.01471			256	1.24	48.3871	0.138	0.44	0.8	3.18841	5.7971			256	0.896	66.9643	0.112	0.4	0.496	3.57143	4.42857
251	0.67	89.5522	0.13	0.346	0.324	2.66154	2.49231			257	0.742	80.8625	0.116	0.49	0.252	4.22414	2.17241			257	1.426	42.0757	0.13	0.464	0.962	3.56923	7.4			257	1.268	47.3186	0.138	0.44	0.828	3.18841	6			257	0.864	69.4444	0.104	0.388	0.476	3.73077	4.57692
252	0.674	89.0208	0.122	0.336	0.338	2.7541	2.77049			258	0.724	82.8729	0.18	0.506	0.218	2.81111	1.21111			258	1.43	41.958	0.134	0.458	0.972	3.41791	7.25373			258	1.27	47.2441	0.142	0.456	0.814	3.21127	5.73239			258	0.83	72.2892	0.124	0.398	0.432	3.20968	3.48387
253	0.664	90.3614	0.116	0.386	0.278	3.32759	2.39655			259	0.724	82.8729	0.116	0.466	0.258	4.01724	2.22414			259	1.446	41.4938	0.114	FALSE	1.446	0	12.6842			259	1.204	49.8339	0.134	0.446	0.758	3.32836	5.65672			259	0.804	74.6269	0.116	0.392	0.412	3.37931	3.55172
254	0.662	90.6344	0.108	0.352	0.31	3.25926	2.87037			260	1.032	58.1395	0.136	0.492	0.54	3.61765	3.97059			260	1.46	41.0959	0.122	0.452	1.008	3.70492	8.2623			260	1.214	49.4234	0.146	0.454	0.76	3.10959	5.20548			260	0.776	77.3196	0.13	0.398	0.378	3.06154	2.90769
255	0.662	90.6344	0.122	0.338	0.324	2.77049	2.65574			261	1.058	56.7108	0.116	0.46	0.598	3.96552	5.15517			261	1.368	43.8596	0.114	0.462	0.906	4.05263	7.94737			261	1.158	51.8135	0.148	0.438	0.72	2.95946	4.86486			261	0.76	78.9474	0.142	0.388	0.372	2.73239	2.61972
256	0.654	91.7431	0.142	0.344	0.31	2.42254	2.1831			262	1.068	56.1798	0.12	0.448	0.62	3.73333	5.16667			262	1.352	44.3787	0.126	0.458	0.894	3.63492	7.09524			262	1.006	59.6421	0.14	0.448	0.558	3.2	3.98571			262	0.75	80	0.134	0.394	0.356	2.9403	2.65672
257	0.652	92.0245	0.12	0.346	0.306	2.88333	2.55			263	1.16	51.7241	0.114	0.42	0.74	3.68421	6.49123			263	1.428	42.0168	FALSE	0.484	0.944	FALSE	FALSE			263	1.34	44.7761	0.14	0.464	0.876	3.31429	6.25714			263	0.746	80.429	0.138	0.396	0.35	2.86957	2.53623
258	0.65	92.3077	0.124	0.36	0.29	2.90323	2.33871			264	1.138	52.7241	0.116	0.418	0.72	3.60345	6.2069			264	1.474	40.7056	0.118	0.484	0.99	4.10169	8.38983			264	1.246	48.1541	0.156	0.438	0.808	2.80769	5.17949			264	0.734	81.7439	0.118	0.406	0.328	3.44068	2.77966
259	0.642	93.4579	0.108	0.342	0.3	3.16667	2.77778			265	1.142	52.5394	0.12	0.434	0.708	3.61667	5.9			265	1.54	38.961	0.118	0.456	1.084	3.86441	9.18644			265	1.166	51.458	0.134	0.458	0.708	3.41791	5.28358			265	0.708	84.7458	0.122	0.384	0.324	3.14754	2.65574
260	0.64	93.75	0.13	0.35	0.29	2.69231	2.23077			266	1.222	49.0998	0.118	0.414	0.808	3.50847	6.84746			266	1.504	39.8936	0.126	0.474	1.03	3.7619	8.1746			266	1.172	51.1945	0.14	0.452	0.72	3.22857	5.14286			266	0.68	88.2353	0.114	0.4	0.28	3.50877	2.45614
261	0.634	94.6372	0.128	0.356	0.278	2.78125	2.17188			267	1.242	48.3092	0.116	0.418	0.824	3.60345	7.10345			267	1.534	39.1134	0.106	0.474	1.06	4.4717	10			267	0.878	68.3371	0.14	0.448	0.43	3.2	3.07143			267	0.668	89.8204	0.12	0.38	0.288	3.16667	2.4
262	0.636	94.3396	0.124	0.356	0.28	2.87097	2.25806			268	1.326	45.2489	0.128	0.418	0.908	3.26562	7.09375			268	1.59	37.7358	0.126	0.464	1.126	3.68254	8.93651			268	0.874	68.6499	0.144	0.45	0.424	3.125	2.94444			268	0.666	90.0901	0.116	0.394	0.272	3.39655	2.34483
263	0.632	94.9367	0.13	0.346	0.286	2.66154	2.2			269	1.304	46.0123	0.136	0.426	0.878	3.13235	6.45588			269	1.604	37.4065	0.136	0.476	1.128	3.5	8.29412			269	0.862	69.6056	0.118	0.436	0.426	3.69492	3.61017			269	0.672	89.2857	0.114	0.384	0.288	3.36842	2.52632
264	0.636	94.3396	0.128	0.36	0.276	2.8125	2.15625			270	1.334	44.9775	0.134	0.434	0.9	3.23881	6.71642			270	1.6	37.5	0.124	0.482	1.118	3.8871	9.01613			270	0.786	76.3359	0.13	0.44	0.346	3.38462	2.66154			270	0.692	86.7052	0.12	0.39	0.302	3.25	2.51667
265	0.636	94.3396	0.12	FALSE	FALSE	FALSE	FALSE			271	1.3	46.1538	0.136	0.43	0.87	3.16176	6.39706			271	1.618	37.0828	0.112	0.478	1.14	4.26786	10.1786			271	0.766	78.329	0.144	0.446	0.32	3.09722	2.22222			271	0.726	82.6446	0.122	0.384	0.342	3.14754	2.80328
266	0.63	95.2381	0.114	0.28	0.35	2.45614	3.07018			272	1.324	45.3172	0.138	0.432	0.892	3.13043	6.46377			272	1.62	37.037	0.11	0.464	1.156	4.21818	10.5091			272	0.774	77.5194	0.13	0.434	0.34	3.33846	2.61538			272	0.756	79.3651	0.116	0.386	0.37	3.32759	3.18966
										273	1.33	45.1128	0.136	0.42	0.91	3.08824	6.69118			273	1.616	37.1287	0.11	0.476	1.14	4.32727	10.3636			273	0.838	71.599	0.138	0.426	0.412	3.08696	2.98551			273	0.736	81.5217	0.11	0.386	0.35	3.50909	3.18182
	File 2 of 3									274	1.33	45.1128	0.134	0.404	0.926	3.01493	6.91045			274	1.65	36.3636	0.11	0.478	1.172	4.34545	10.6545			274	0.936	64.1026	0.138	0.426	0.51	3.08696	3.69565			274	0.75	80	0.114	0.382	0.368	3.35088	3.22807
Segment 1	520.0 - 825.0s									275	1.318	45.5235	0.118	0.434	0.884	3.67797	7.49153			275	1.66	36.1446	0.12	0.464	1.196	3.86667	9.96667			275	0.956	62.7615	0.122	0.434	0.522	3.55738	4.27869			275	0.786	76.3359	0.158	0.386	0.4	2.44304	2.53165
ECG complex	RR interval (s)	HR (bpm)	QRS duration (s)	QT interval (s)	TQ (s)	λ	λ0			276	1.344	44.6429	0.116	0.43	0.914	3.7069	7.87931			276	1.672	35.8852	0.124	0.462	1.21	3.72581	9.75806			276	0.998	60.1202	0.124	0.424	0.574	3.41935	4.62903			276	0.834	71.9424	0.13	0.404	0.43	3.10769	3.30769
267	0.922	65.0759	0.106	0.45	0.472	4.24528	4.45283			277	1.386	43.29	0.136	0.422	0.964	3.10294	7.08824			277	1.682	35.6718	0.12	0.466	1.216	3.88333	10.1333			277	1.062	56.4972	0.14	0.438	0.624	3.12857	4.45714			277	0.866	69.2841	0.132	0.392	0.474	2.9697	3.59091
268	0.922	65.0759	0.124	FALSE	FALSE	FALSE	FALSE			278	1.346	44.5765	0.116	0.402	0.944	3.46552	8.13793			278	1.648	36.4078	0.112	0.468	1.18	4.17857	10.5357			278	1.082	55.4529	0.14	0.43	0.652	3.07143	4.65714			278	0.876	68.4932	0.118	0.39	0.486	3.30508	4.11864
269	0.924	64.9351	0.124	0.462	0.462	3.72581	3.72581			279	1.346	44.5765	0.154	0.462	0.884	3	5.74026			279	1.676	35.7995	0.128	0.482	1.194	3.76562	9.32812			279	1.084	55.3506	0.142	0.424	0.66	2.98592	4.64789			279	0.882	68.0272	0.116	0.38	0.502	3.27586	4.32759
270	0.924	64.9351	0.132	0.484	0.44	3.66667	3.33333			280	1.436	41.7827	0.136	0.426	1.01	3.13235	7.42647			280	1.68	35.7143	0.112	0.47	1.21	4.19643	10.8036			280	1.058	56.7108	0.118	0.416	0.642	3.52542	5.44068			280	0.916	65.5022	0.118	0.384	0.532	3.25424	4.50847
271	0.924	64.9351	0.124	0.462	0.462	3.72581	3.72581			281	1.428	42.0168	0.124	0.392	1.036	3.16129	8.35484			281	1.726	34.7625	0.126	0.478	1.248	3.79365	9.90476			281	1.044	57.4713	0.134	0.414	0.63	3.08955	4.70149			281	0.95	63.1579	0.14	0.388	0.562	2.77143	4.01429
272	0.92	65.2174	0.124	0.476	0.444	3.83871	3.58065			282	1.374	43.6681	0.134	0.434	0.94	3.23881	7.01493			282	1.742	34.4432	0.128	0.488	1.254	3.8125	9.79688			282	1.068	56.1798	0.132	0.436	0.632	3.30303	4.78788			282	0.956	62.7615	0.13	0.396	0.56	3.04615	4.30769
273	0.916	65.5022	0.13	0.47	0.446	3.61538	3.43077			283	1.436	41.7827	0.158	0.456	0.98	2.88608	6.20253			283	1.746	34.3643	0.126	0.47	1.276	3.73016	10.127			283	1.06	56.6038	0.142	0.426	0.634	3	4.46479			283	0.974	61.6016	0.116	0.396	0.578	3.41379	4.98276
274	0.918	65.3595	0.126	0.532	0.386	4.22222	3.06349			284	1.45	41.3793	0.118	0.442	1.008	3.74576	8.54237			284	1.744	34.4037	0.12	0.478	1.266	3.98333	10.55			284	1.056	56.8182	0.12	0.424	0.632	3.53333	5.26667			284	0.998	60.1202	0.116	0.398	0.6	3.43103	5.17241
275	0.92	65.2174	0.126	0.47	0.45	3.73016	3.57143			285	1.422	42.1941	0.12	0.428	0.994	3.56667	8.28333			285	1.698	35.3357	0.108	0.48	1.218	4.44444	11.2778			285	1.042	57.5816	0.116	0.43	0.612	3.7069	5.27586			285	1.048	57.2519	0.118	0.396	0.652	3.35593	5.52542
276	0.918	65.3595	FALSE	0.378	0.54	FALSE	FALSE			286	1.404	42.735	0.12	0.438	0.966	3.65	8.05			286	1.694	35.4191	0.11	0.484	1.21	4.4	11			286	1.064	56.391	0.136	0.42	0.644	3.08824	4.73529			286	1.064	56.391	0.114	0.394	0.67	3.45614	5.87719
277	0.912	65.7895	0.13	0.482	0.43	3.70769	3.30769			287	1.39	43.1655	0.144	0.44	0.95	3.05556	6.59722			287	1.72	34.8837	0.124	0.472	1.248	3.80645	10.0645			287	1.094	54.8446	0.118	0.406	0.688	3.44068	5.83051			287	1.074	55.8659	0.114	0.4	0.674	3.50877	5.91228
278	0.764	78.534	0.126	0.452	0.312	3.5873	2.47619			288	1.382	43.4153	0.12	0.446	0.936	3.71667	7.8			288	1.684	35.6295	0.116	0.468	1.216	4.03448	10.4828			288	1.14	52.6316	0.132	0.392	0.748	2.9697	5.66667			288	1.126	53.286	0.116	FALSE	FALSE	FALSE	FALSE
279	0.764	78.534	0.186	FALSE	FALSE	FALSE	FALSE			289	1.386	43.29	0.14	0.48	0.906	3.42857	6.47143			289	1.654	36.2757	0.126	0.482	1.172	3.8254	9.30159			289	1.076	55.7621	0.13	0.422	0.654	3.24615	5.03077			289	1.216	49.3421	0.116	0.392	0.824	3.37931	7.10345
280	0.778	77.1208	0.12	0.476	0.302	3.96667	2.51667			290	1.382	43.4153	0.138	0.448	0.934	3.24638	6.76812			290	1.65	36.3636	0.12	0.468	1.182	3.9	9.85			290	1.008	59.5238	0.12	0.432	0.576	3.6	4.8			290	1.188	50.5051	0.134	0.398	0.79	2.97015	5.89552
281	0.786	76.3359	0.144	0.456	0.33	3.16667	2.29167			291	1.374	43.6681	0.136	0.428	0.946	3.14706	6.95588			291	1.688	35.545	0.114	0.494	1.194	4.33333	10.4737			291	1.016	59.0551	0.132	0.448	0.568	3.39394	4.30303			291	1.268	47.3186	0.116	0.406	0.862	3.5	7.43103
282	0.792	75.7576	0.124	0.462	0.33	3.72581	2.66129			292	1.418	42.3131	0.134	0.45	0.968	3.35821	7.22388			292	1.696	35.3774	0.116	0.494	1.202	4.25862	10.3621			292	1.064	56.391	0.138	0.424	0.64	3.07246	4.63768			292	1.264	47.4684	0.118	0.414	0.85	3.50847	7.20339
283	0.852	70.4225	0.146	0.466	0.386	3.19178	2.64384			293	1.336	44.9102	0.12	0.422	0.914	3.51667	7.61667			293	1.714	35.0058	0.116	0.5	1.214	4.31034	10.4655			293	1.032	58.1395	0.128	0.43	0.602	3.35938	4.70313			293	1.274	47.0958	0.118	0.396	0.878	3.35593	7.44068
284	0.886	67.7201	0.134	0.446	0.44	3.32836	3.28358			294	1.26	47.619	0.114	0.432	0.828	3.78947	7.26316			294	1.74	34.4828	0.118	0.432	1.308	3.66102	11.0847			294	1.034	58.0271	0.138	0.434	0.6	3.14493	4.34783			294	1.278	46.9484	0.124	0.396	0.882	3.19355	7.1129
285	0.904	66.3717	0.148	0.366	0.538	2.47297	3.63514			295	1.284	46.729	0.114	0.452	0.832	3.96491	7.29825			295	1.75	34.2857	0.116	0.476	1.274	4.10345	10.9828			295	1.064	56.391	0.116	0.404	0.66	3.48276	5.68966			295	1.304	46.0123	0.116	0.412	0.892	3.55172	7.68966
286	1.016	59.0551	0.112	0.456	0.56	4.07143	5			296	1.3	46.1538	0.114	0.428	0.872	3.75439	7.64912			296	1.75	34.2857	0.124	0.48	1.27	3.87097	10.2419			296	1.06	56.6038	0.12	0.422	0.638	3.51667	5.31667			296	1.332	45.045	0.118	0.42	0.912	3.55932	7.72881
287	0.992	60.4839	0.13	0.48	0.512	3.69231	3.93846			297	1.352	44.3787	0.13	0.456	0.896	3.50769	6.89231			297	1.762	34.0522	0.126	FALSE	1.762	0	13.9841			297	1.044	57.4713	0.122	0.412	0.632	3.37705	5.18033			297	1.328	45.1807	0.116	FALSE	FALSE	FALSE	FALSE
288	1.03	58.2524	0.122	0.46	0.57	3.77049	4.67213			298	1.332	45.045	0.118	0.444	0.888	3.76271	7.52542			298	1.758	34.1297	0.13	0.492	1.266	3.78462	9.73846			298	1.022	58.7084	0.138	0.426	0.596	3.08696	4.31884			298	1.316	45.5927	0.114	0.412	0.904	3.61404	7.92982
289	1.018	58.9391	0.142	0.488	0.53	3.43662	3.73239			299	1.45	41.3793	0.114	0.444	1.006	3.89474	8.82456			299	1.744	34.4037	0.112	0.492	1.252	4.39286	11.1786			299	0.988	60.7287	0.1	0.418	0.57	4.18	5.7			299	1.34	44.7761	0.114	0.406	0.934	3.5614	8.19298
290	1.02	58.8235	0.126	0.508	0.512	4.03175	4.06349			300	1.484	40.4313	0.13	0.434	1.05	3.33846	8.07692			300	1.756	34.1686	0.116	0.488	1.268	4.2069	10.931			300	0.984	60.9756	0.094	0.396	0.588	4.21277	6.25532			300	1.356	44.2478	0.13	FALSE	FALSE	FALSE	FALSE
291	1.036	57.9151	0.12	0.47	0.566	3.91667	4.71667			301	1.506	39.8406	0.134	0.468	1.038	3.49254	7.74627			301	1.75	34.2857	0.128	0.488	1.262	3.8125	9.85938			301	0.79	75.9494	0.142	0.42	0.37	2.95775	2.60563			301	1.342	44.7094	0.116	0.406	0.936	3.5	8.06897
292	1.054	56.926	0.122	0.484	0.57	3.96721	4.67213			302	1.53	39.2157	0.136	0.462	1.068	3.39706	7.85294			302	1.738	34.5224	0.132	FALSE	1.738	0	13.1667			302	0.794	75.5668	0.122	0.414	0.38	3.39344	3.11475			302	1.358	44.1826	0.124	0.412	0.946	3.32258	7.62903
293	1.054	56.926	0.126	0.472	0.582	3.74603	4.61905			303	1.556	38.5604	0.136	0.446	1.11	3.27941	8.16176			303	1.712	35.0467	0.116	0.476	1.236	4.10345	10.6552			303	0.808	74.2574	0.12	0.428	0.38	3.56667	3.16667			303	1.324	45.3172	0.114	0.408	0.916	3.57895	8.03509
294	1.052	57.0342	0.162	0.48	0.572	2.96296	3.53086			304	1.534	39.1134	0.154	0.458	1.076	2.97403	6.98701			304	1.718	34.9243	0.124	0.48	1.238	3.87097	9.98387			304	0.82	73.1707	0.128	0.416	0.404	3.25	3.15625			304	1.244	48.2315	0.12	0.414	0.83	3.45	6.91667
295	1.06	56.6038	0.176	0.5	0.56	2.84091	3.18182			305	1.524	39.3701	0.136	0.472	1.052	3.47059	7.73529			305	1.678	35.7569	0.12	0.49	1.188	4.08333	9.9			305	0.826	72.6392	0.124	0.42	0.406	3.3871	3.27419			305	1.244	48.2315	0.13	0.418	0.826	3.21538	6.35385
296	1.058	56.7108	0.124	0.504	0.554	4.06452	4.46774			306	1.514	39.6301	0.14	0.458	1.056	3.27143	7.54286			306	1.694	35.4191	0.136	FALSE	1.694	0	12.4559			306	0.812	73.8916	0.158	0.416	0.396	2.63291	2.50633			306	1.27	47.2441	0.116	0.424	0.846	3.65517	7.2931
297	1.058	56.7108	0.126	0.476	0.582	3.77778	4.61905			307	1.42	42.2535	0.134	0.458	0.962	3.41791	7.1791			307	1.67	35.9281	0.112	0.49	1.18	4.375	10.5357			307	0.788	76.1421	0.14	0.422	0.366	3.01429	2.61429			307	1.272	47.1698	0.112	0.416	0.856	3.71429	7.64286
298	1.066	56.2852	0.124	0.466	0.6	3.75806	4.83871			308	1.474	40.7056	0.136	0.48	0.994	3.52941	7.30882			308	1.672	35.8852	0.118	0.492	1.18	4.16949	10			308	0.8	75	0.14	0.418	0.382	2.98571	2.72857			308	1.254	47.8469	0.116	0.426	0.828	3.67241	7.13793
299	1.07	56.0748	0.126	0.48	0.59	3.80952	4.68254			309	1.426	42.0757	0.14	0.474	0.952	3.38571	6.8			309	1.674	35.8423	0.108	0.476	1.198	4.40741	11.0926			309	0.854	70.2576	0.134	0.418	0.436	3.1194	3.25373			309	1.26	47.619	0.114	0.424	0.836	3.7193	7.33333
300	1.09	55.0459	0.124	0.488	0.602	3.93548	4.85484			310	1.508	39.7878	0.136	0.476	1.032	3.5	7.58824			310	1.698	35.3357	0.12	0.5	1.198	4.16667	9.98333			310	0.894	67.1141	0.128	0.414	0.48	3.23437	3.75			310	1.28	46.875	0.114	FALSE	FALSE	FALSE	FALSE
301	1.092	54.9451	0.144	0.478	0.614	3.31944	4.26389			311	1.528	39.267	0.128	0.456	1.072	3.5625	8.375			311	1.648	36.4078	0.126	0.488	1.16	3.87302	9.20635			311	0.922	65.0759	0.128	0.402	0.52	3.14062	4.0625			311	1.292	46.4396	0.13	0.422	0.87	3.24615	6.69231
302	1.084	55.3506	0.126	0.486	0.598	3.85714	4.74603			312	1.558	38.5109	0.132	0.482	1.076	3.65152	8.15152			312	1.666	36.0144	0.13	0.486	1.18	3.73846	9.07692			312	0.938	63.9659	0.128	0.42	0.518	3.28125	4.04688			312	1.316	45.5927	0.116	0.432	0.884	3.72414	7.62069
303	1.086	55.2486	0.13	0.488	0.598	3.75385	4.6			313	1.532	39.1645	0.134	0.466	1.066	3.47761	7.95522			313	1.666	36.0144	0.13	0.5	1.166	3.84615	8.96923			313	0.966	62.1118	0.152	0.404	0.562	2.65789	3.69737			313	1.262	47.5436	0.116	FALSE	FALSE	FALSE	FALSE
304	1.098	54.6448	0.124	0.502	0.596	4.04839	4.80645			314	1.55	38.7097	0.134	0.45	1.1	3.35821	8.20896			314	1.69	35.503	0.128	0.5	1.19	3.90625	9.29688			314	1.002	59.8802	0.122	0.414	0.588	3.39344	4.81967			314	1.232	48.7013	0.114	0.448	0.784	3.92982	6.87719
305	1.09	55.0459	0.124	0.49	0.6	3.95161	4.83871			315	1.476	40.6504	0.12	0.462	1.014	3.85	8.45			315	1.704	35.2113	0.11	0.484	1.22	4.4	11.0909			315	1.048	57.2519	0.13	0.398	0.65	3.06154	5			315	1.244	48.2315	0.114	FALSE	FALSE	FALSE	FALSE
306	1.09	55.0459	0.128	0.492	0.598	3.84375	4.67188			316	1.484	40.4313	0.116	0.438	1.046	3.77586	9.01724			316	1.688	35.545	0.054	FALSE	1.688	0	31.2593			316	0.998	60.1202	0.142	0.41	0.588	2.88732	4.14085			316	1.222	49.0998	0.132	0.42	0.802	3.18182	6.07576
307	1.102	54.4465	0.132	0.492	0.61	3.72727	4.62121			317	1.536	39.0625	0.138	0.468	1.068	3.3913	7.73913			317	1.648	36.4078	0.128	0.486	1.162	3.79688	9.07812			317	0.928	64.6552	0.118	0.416	0.512	3.52542	4.33898			317	1.202	49.9168	0.118	0.442	0.76	3.74576	6.44068
308	1.12	53.5714	0.124	0.488	0.632	3.93548	5.09677			318	1.472	40.7609	0.138	0.46	1.012	3.33333	7.33333			318	1.646	36.452	0.124	0.51	1.136	4.1129	9.16129			318	0.864	69.4444	0.146	0.402	0.462	2.75342	3.16438			318	1.094	54.8446	0.116	0.448	0.646	3.86207	5.56897
309	1.118	53.6673	0.124	0.464	0.654	3.74194	5.27419			319	1.468	40.8719	0.144	0.456	1.012	3.16667	7.02778			319	1.646	36.452	0.118	0.51	1.136	4.32203	9.62712			319	0.93	64.5161	0.144	0.428	0.502	2.97222	3.48611			319	0.996	60.241	0.112	0.434	0.562	3.875	5.01786
310	1.09	55.0459	0.12	0.468	0.622	3.9	5.18333			320	1.508	39.7878	0.134	0.482	1.026	3.59701	7.65672			320	1.652	36.3196	0.122	0.49	1.162	4.01639	9.52459			320	1.018	58.9391	0.136	0.42	0.598	3.08824	4.39706			320	0.968	61.9835	0.122	0.43	0.538	3.52459	4.40984
311	1.126	53.286	0.124	0.49	0.636	3.95161	5.12903			321	1.542	38.9105	0.134	0.462	1.08	3.44776	8.0597			321	1.662	36.1011	0.114	0.486	1.176	4.26316	10.3158			321	1.038	57.8035	0.142	0.432	0.606	3.04225	4.26761			321	0.964	62.2407	0.132	0.438	0.526	3.31818	3.98485
312	1.098	54.6448	0.108	0.482	0.616	4.46296	5.7037			322	1.486	40.3769	0.136	0.492	0.994	3.61765	7.30882			322	1.662	36.1011	0.122	0.5	1.162	4.09836	9.52459			322	1.056	56.8182	0.166	0.428	0.628	2.57831	3.78313			322	0.972	61.7284	0.118	0.428	0.544	3.62712	4.61017
313	1.082	55.4529	0.144	0.494	0.588	3.43056	4.08333			323	1.528	39.267	0.136	0.462	1.066	3.39706	7.83824			323	1.66	36.1446	0.128	0.5	1.16	3.90625	9.0625			323	1.09	55.0459	0.116	0.428	0.662	3.68966	5.7069			323	0.974	61.6016	0.13	0.43	0.544	3.30769	4.18462
314	1.11	54.0541	0.13	0.52	0.59	4	4.53846			324	1.552	38.6598	0.136	0.472	1.08	3.47059	7.94118			324	1.676	35.7995	0.13	0.502	1.174	3.86154	9.03077			324	1.136	52.8169	0.128	0.402	0.734	3.14062	5.73437			324	0.988	60.7287	0.134	0.434	0.554	3.23881	4.13433
315	1.096	54.7445	0.128	0.546	0.55	4.26562	4.29688			325	1.508	39.7878	0.138	0.462	1.046	3.34783	7.57971			325	1.688	35.545	0.118	0.5	1.188	4.23729	10.0678			325	1.136	52.8169	0.138	0.428	0.708	3.10145	5.13043			325	0.994	60.3622	0.122	0.44	0.554	3.60656	4.54098
316	1.096	54.7445	0.146	0.49	0.606	3.35616	4.15068			326	1.49	40.2685	0.136	0.474	1.016	3.48529	7.47059			326	1.688	35.545	0.116	0.494	1.194	4.25862	10.2931			326	1.13	53.0973	0.136	0.406	0.724	2.98529	5.32353			326	1.012	59.2885	0.134	0.436	0.576	3.25373	4.29851
317	1.084	55.3506	0.144	0.496	0.588	3.44444	4.08333			327	1.596	37.594	0.136	0.458	1.138	3.36765	8.36765			327	1.676	35.7995	0.112	0.472	1.204	4.21429	10.75			327	1.092	54.9451	0.14	0.412	0.68	2.94286	4.85714			327	1.018	58.9391	0.118	0.434	0.584	3.67797	4.94915
318	1.112	53.9568	0.124	0.502	0.61	4.04839	4.91935			328	1.6	37.5	0.138	0.472	1.128	3.42029	8.17391			328	1.66	36.1446	0.128	0.502	1.158	3.92188	9.04688			328	1.068	56.1798	0.14	0.424	0.644	3.02857	4.6			328	1.014	59.1716	0.134	0.438	0.576	3.26866	4.29851
319	1.118	53.6673	0.14	0.5	0.618	3.57143	4.41429			329	1.576	38.0711	0.134	0.48	1.096	3.58209	8.1791			329	1.672	35.8852	0.136	0.518	1.154	3.80882	8.48529			329	1.11	54.0541	0.18	0.432	0.678	2.4	3.76667			329	1.042	57.5816	0.134	0.418	0.624	3.1194	4.65672
320	1.134	52.9101	0.146	0.496	0.638	3.39726	4.36986			330	1.59	37.7358	0.138	0.458	1.132	3.31884	8.2029			330	1.648	36.4078	0.118	0.498	1.15	4.22034	9.74576			330	1.148	52.2648	0.116	0.418	0.73	3.60345	6.2931			330	1.068	56.1798	0.12	0.426	0.642	3.55	5.35
321	1.118	53.6673	0.124	0.488	0.63	3.93548	5.08065			331	1.614	37.1747	0.138	0.474	1.14	3.43478	8.26087			331	1.648	36.4078	0.128	0.512	1.136	4	8.875			331	1.096	54.7445	0.142	0.422	0.674	2.97183	4.74648			331	1.098	54.6448	0.13	0.446	0.652	3.43077	5.01538
322	1.126	53.286	0.15	0.516	0.61	3.44	4.06667			332	1.564	38.3632	0.118	0.496	1.068	4.20339	9.05085			332	1.626	36.9004	0.124	0.51	1.116	4.1129	9			332	1.068	56.1798	0.154	0.416	0.652	2.7013	4.23377			332	1.1	54.5455	0.118	0.444	0.656	3.76271	5.55932
323	1.132	53.0035	0.124	0.496	0.636	4	5.12903			333	1.594	37.6412	0.134	0.478	1.116	3.56716	8.32836			333	1.632	36.7647	0.134	0.518	1.114	3.86567	8.31343			333	1.09	55.0459	0.168	0.436	0.654	2.59524	3.89286			333	1.104	54.3478	0.118	0.436	0.668	3.69492	5.66102
324	1.124	53.3808	0.134	0.488	0.636	3.64179	4.74627			334	1.614	37.1747	0.134	0.482	1.132	3.59701	8.44776			334	1.65	36.3636	0.114	0.5	1.15	4.38596	10.0877			334	1.142	52.5394	0.12	0.438	0.704	3.65	5.86667			334	1.104	54.3478	0.12	0.434	0.67	3.61667	5.58333
325	1.12	53.5714	0.14	0.5	0.62	3.57143	4.42857			335	1.554	38.61	0.162	0.488	1.066	3.01235	6.58025			335	1.636	36.6748	0.132	0.498	1.138	3.77273	8.62121			335	1.138	52.7241	0.156	0.422	0.716	2.70513	4.58974			335	1.072	55.9701	0.114	0.432	0.64	3.78947	5.61404
326	1.132	53.0035	0.144	0.484	0.648	3.36111	4.5			336	1.546	38.8098	0.116	0.47	1.076	4.05172	9.27586			336	1.64	36.5854	0.14	0.496	1.144	3.54286	8.17143			336	1.112	53.9568	0.138	0.446	0.666	3.23188	4.82609			336	1.032	58.1395	0.132	0.424	0.608	3.21212	4.60606
327	1.148	52.2648	0.118	0.494	0.654	4.18644	5.54237			337	1.634	36.7197	0.136	0.482	1.152	3.54412	8.47059			337	1.654	36.2757	0.128	0.52	1.134	4.0625	8.85937			337	1.164	51.5464	0.182	0.438	0.726	2.40659	3.98901			337	0.968	61.9835	0.12	0.426	0.542	3.55	4.51667
328	1.132	53.0035	0.138	0.53	0.602	3.84058	4.36232			338	1.6	37.5	0.138	0.478	1.122	3.46377	8.13043			338	1.644	36.4964	0.13	0.5	1.144	3.84615	8.8			338	1.162	51.6351	0.14	0.428	0.734	3.05714	5.24286			338	1.098	54.6448	0.116	0.438	0.66	3.77586	5.68966
329	1.122	53.4759	0.126	0.472	0.65	3.74603	5.15873			339	1.576	38.0711	0.138	0.492	1.084	3.56522	7.85507			339	1.644	36.4964	0.12	0.498	1.146	4.15	9.55			339	1.176	51.0204	0.156	0.434	0.742	2.78205	4.75641			339	1.07	56.0748	0.116	0.444	0.626	3.82759	5.39655
330	1.058	56.7108	0.122	0.516	0.542	4.22951	4.44262			340	1.604	37.4065	0.142	0.476	1.128	3.35211	7.94366			340	1.678	35.7569	0.13	0.526	1.152	4.04615	8.86154			340	1.132	53.0035	0.15	0.414	0.718	2.76	4.78667			340	0.98	61.2245	0.114	0.434	0.546	3.80702	4.78947
331	1.074	55.8659	0.134	0.496	0.578	3.70149	4.31343			341	1.572	38.1679	0.136	0.476	1.096	3.5	8.05882			341	1.692	35.461	0.132	0.512	1.18	3.87879	8.93939			341	1.076	55.7621	0.142	0.432	0.644	3.04225	4.53521			341	0.954	62.8931	0.122	0.428	0.526	3.5082	4.31148
332	1.092	54.9451	0.142	0.502	0.59	3.53521	4.15493			342	1.528	39.267	0.12	0.478	1.05	3.98333	8.75			342	1.706	35.17	0.128	0.514	1.192	4.01562	9.3125			342	1.04	57.6923	0.138	0.444	0.596	3.21739	4.31884			342	0.974	61.6016	0.132	0.432	0.542	3.27273	4.10606
333	1.104	54.3478	0.132	0.492	0.612	3.72727	4.63636			343	1.552	38.6598	0.132	0.472	1.08	3.57576	8.18182			343	1.722	34.8432	0.136	0.51	1.212	3.75	8.91176			343	1.082	55.4529	0.152	0.438	0.644	2.88158	4.23684			343	1.026	58.4795	0.126	0.434	0.592	3.44444	4.69841
334	1.08	55.5556	0.128	0.498	0.582	3.89062	4.54688			344	1.586	37.831	0.116	0.464	1.122	4	9.67241			344	1.716	34.965	0.116	0.498	1.218	4.2931	10.5			344	1.196	50.1672	0.144	0.434	0.762	3.01389	5.29167			344	1.058	56.7108	0.12	0.446	0.612	3.71667	5.1
335	1.088	55.1471	0.146	0.492	0.596	3.36986	4.08219			345	1.52	39.4737	0.134	0.488	1.032	3.64179	7.70149			345	1.696	35.3774	0.128	0.508	1.188	3.96875	9.28125			345	1.268	47.3186	0.12	0.426	0.842	3.55	7.01667			345	1.046	57.3614	0.128	0.444	0.602	3.46875	4.70313
336	1.078	55.6586	0.124	0.506	0.572	4.08065	4.6129			346	1.524	39.3701	0.134	0.49	1.034	3.65672	7.71642			346	1.708	35.1288	0.114	0.506	1.202	4.4386	10.5439			346	1.182	50.7614	0.14	0.446	0.736	3.18571	5.25714			346	1.082	55.4529	0.124	0.434	0.648	3.5	5.22581
337	1.088	55.1471	0.132	0.496	0.592	3.75758	4.48485			347	1.538	39.0117	0.136	0.48	1.058	3.52941	7.77941			347	1.704	35.2113	0.114	0.496	1.208	4.35088	10.5965			347	1.138	52.7241	0.14	0.448	0.69	3.2	4.92857			347	1.112	53.9568	0.116	0.442	0.67	3.81034	5.77586
338	1.076	55.7621	0.132	0.478	0.598	3.62121	4.5303			348	1.538	39.0117	0.134	0.476	1.062	3.55224	7.92537			348	1.668	35.9712	0.108	0.492	1.176	4.55556	10.8889			348	1.124	53.3808	0.138	0.426	0.698	3.08696	5.05797			348	1.16	51.7241	0.132	0.444	0.716	3.36364	5.42424
339	1.078	55.6586	0.132	0.496	0.582	3.75758	4.40909			349	1.55	38.7097	0.136	0.49	1.06	3.60294	7.79412			349	1.64	36.5854	0.128	0.508	1.132	3.96875	8.84375			349	1.164	51.5464	0.136	0.468	0.696	3.44118	5.11765			349	1.156	51.9031	0.118	0.428	0.728	3.62712	6.16949
340	1.08	55.5556	0.144	0.5	0.58	3.47222	4.02778			350	1.532	39.1645	0.136	0.482	1.05	3.54412	7.72059			350	1.608	37.3134	0.132	0.514	1.094	3.89394	8.28788			350	1.2	50	0.14	0.46	0.74	3.28571	5.28571			350	1.218	49.2611	0.118	0.432	0.786	3.66102	6.66102
341	1.094	54.8446	0.146	0.5	0.594	3.42466	4.06849			351	1.554	38.61	0.136	0.482	1.072	3.54412	7.88235			351	1.526	39.3185	0.116	0.516	1.01	4.44828	8.7069			351	1.222	49.0998	0.142	0.452	0.77	3.1831	5.42254			351	1.264	47.4684	0.128	0.436	0.828	3.40625	6.46875
342	1.09	55.0459	0.144	0.486	0.604	3.375	4.19444			352	1.534	39.1134	0.136	0.494	1.04	3.63235	7.64706			352	1.432	41.8994	0.132	0.52	0.912	3.93939	6.90909			352	1.222	49.0998	0.14	0.466	0.756	3.32857	5.4			352	1.212	49.505	0.116	0.434	0.778	3.74138	6.7069
343	1.096	54.7445	0.134	0.498	0.598	3.71642	4.46269			353	1.57	38.2166	0.136	0.482	1.088	3.54412	8			353	1.412	42.4929	0.136	0.536	0.876	3.94118	6.44118			353	1.168	51.3699	0.148	0.45	0.718	3.04054	4.85135			353	1.242	48.3092	0.124	0.442	0.8	3.56452	6.45161
344	1.068	56.1798	0.176	0.49	0.578	2.78409	3.28409			354	1.532	39.1645	0.116	0.478	1.054	4.12069	9.08621			354	1.492	40.2145	0.126	0.5	0.992	3.96825	7.87302			354	1.084	55.3506	0.128	0.424	0.66	3.3125	5.15625			354	1.228	48.8599	0.128	0.44	0.788	3.4375	6.15625
345	1.082	55.4529	0.154	0.554	0.528	3.5974	3.42857			355	1.56	38.4615	0.134	0.488	1.072	3.64179	8			355	1.46	41.0959	0.134	0.514	0.946	3.83582	7.0597			355	0.996	60.241	0.126	0.43	0.566	3.4127	4.49206			355	1.168	51.3699	0.138	0.438	0.73	3.17391	5.28986
346	1.084	55.3506	0.128	0.544	0.54	4.25	4.21875			356	1.604	37.4065	0.134	0.498	1.106	3.71642	8.25373			356	1.472	40.7609	0.122	0.496	0.976	4.06557	8			356	0.988	60.7287	0.082	0.42	0.568	5.12195	6.92683			356	1.128	53.1915	0.118	0.454	0.674	3.84746	5.71186
347	1.082	55.4529	0.126	0.466	0.616	3.69841	4.88889			357	1.574	38.1194	0.12	0.496	1.078	4.13333	8.98333			357	1.4	42.8571	0.116	0.504	0.896	4.34483	7.72414			357	0.924	64.9351	0.134	0.42	0.504	3.13433	3.76119			357	1.106	54.2495	0.12	0.428	0.678	3.56667	5.65
348	1.014	59.1716	0.13	0.522	0.492	4.01538	3.78462			358	1.554	38.61	0.132	0.488	1.066	3.69697	8.07576			358	1.424	42.1348	0.12	0.516	0.908	4.3	7.56667			358	0.894	67.1141	0.13	0.438	0.456	3.36923	3.50769			358	1.14	52.6316	0.12	0.448	0.692	3.73333	5.76667
349	1.02	58.8235	0.132	0.494	0.526	3.74242	3.98485			359	1.578	38.0228	0.15	0.48	1.098	3.2	7.32													359	0.894	67.1141	0.122	0.434	0.46	3.55738	3.77049			359	1.278	46.9484	0.132	0.45	0.828	3.40909	6.27273
350	1.022	58.7084	0.126	0.484	0.538	3.84127	4.26984			360	1.56	38.4615	0.134	0.49	1.07	3.65672	7.98507				File 3 of 3									360	0.866	69.2841	0.12	0.438	0.428	3.65	3.56667			360	1.308	45.8716	0.114	0.442	0.866	3.87719	7.59649
351	1.022	58.7084	0.128	0.518	0.504	4.04688	3.9375			361	1.518	39.5257	0.136	0.49	1.028	3.60294	7.55882			Segment 1	84.2 - 147.0s									361	0.86	69.7674	0.136	0.43	0.43	3.16176	3.16176			361	1.302	46.0829	0.134	0.462	0.84	3.44776	6.26866
352	1.036	57.9151	0.126	0.506	0.53	4.01587	4.20635			362	1.564	38.3632	0.114	0.468	1.096	4.10526	9.61404			ECG complex	RR interval (s)	HR (bpm)	QRS duration (s)	QT interval (s)	TQ interval (s)	λ	λ0			362	0.6	100	0.138	0.368	0.232	2.66667	1.68116			362	1.324	45.3172	0.126	0.434	0.89	3.44444	7.06349
353	1.024	58.5938	0.124	0.498	0.526	4.01613	4.24194			363	1.592	37.6884	0.15	0.468	1.124	3.12	7.49333			359	0.534	112.36	0.122	0.33	0.204	2.70492	1.67213			363	0.592	101.351	0.12	0.396	0.196	3.3	1.63333			363	1.338	44.843	0.118	0.444	0.894	3.76271	7.57627
354	1.04	57.6923	0.126	0.478	0.562	3.79365	4.46032			364	1.6	37.5	0.114	0.486	1.114	4.26316	9.77193			360	0.536	111.94	0.106	0.342	0.194	3.22642	1.83019			364	0.586	102.389	0.11	0.332	0.254	3.01818	2.30909			364	1.322	45.3858	0.12	0.44	0.882	3.66667	7.35
355	1.038	57.8035	0.132	0.476	0.562	3.60606	4.25758			365	1.52	39.4737	0.136	0.492	1.028	3.61765	7.55882			361	0.534	112.36	FALSE	0.322	0.212	FALSE	FALSE			365	0.62	96.7742	0.114	0.366	0.254	3.21053	2.22807			365	1.34	44.7761	0.116	0.43	0.91	3.7069	7.84483
356	1.036	57.9151	0.114	0.47	0.566	4.12281	4.96491			366	1.562	38.4123	0.134	0.504	1.058	3.76119	7.89552			362	0.538	111.524	0.11	0.34	0.198	3.09091	1.8			366	0.774	77.5194	0.136	0.38	0.394	2.79412	2.89706			366	1.372	43.7318	0.114	0.436	0.936	3.82456	8.21053
357	1.036	57.9151	0.124	0.482	0.554	3.8871	4.46774			367	1.57	38.2166	0.132	0.49	1.08	3.71212	8.18182			363	0.54	111.111	0.14	0.326	0.214	2.32857	1.52857			367	0.968	61.9835	0.12	0.376	0.592	3.13333	4.93333			367	1.388	43.2277	0.116	0.426	0.962	3.67241	8.2931
358	1.038	57.8035	0.16	0.488	0.55	3.05	3.4375			368	1.58	37.9747	0.176	0.464	1.116	2.63636	6.34091			364	0.542	110.701	0.116	0.326	0.216	2.81034	1.86207			368	0.9	66.6667	0.12	0.364	0.536	3.03333	4.46667			368	0.708	84.7458	0.096	0.424	0.284	4.41667	2.95833
359	1.022	58.7084	0.124	0.486	0.536	3.91935	4.32258			369	1.538	39.0117	0.13	0.48	1.058	3.69231	8.13846			365	0.546	109.89	0.112	0.336	0.21	3	1.875			369	0.906	66.2252	0.124	0.372	0.534	3	4.30645			369	0.674	89.0208	0.116	0.434	0.24	3.74138	2.06897
360	1.048	57.2519	0.132	0.47	0.578	3.56061	4.37879			370	1.554	38.61	0.136	0.494	1.06	3.63235	7.79412			366	0.55	109.091	0.118	0.322	0.228	2.72881	1.9322			370	0.922	65.0759	0.128	0.372	0.55	2.90625	4.29688			370	0.654	91.7431	0.122	0.438	0.216	3.59016	1.77049
361	1.044	57.4713	0.13	0.492	0.552	3.78462	4.24615			371	1.554	38.61	0.126	0.478	1.076	3.79365	8.53968			367	0.55	109.091	0.106	0.324	0.226	3.0566	2.13208			371	0.926	64.7948	0.158	0.382	0.544	2.41772	3.44304			371	0.648	92.5926	0.116	0.398	0.25	3.43103	2.15517
362	1.062	56.4972	0.126	0.478	0.584	3.79365	4.63492			372	1.524	39.3701	0.122	0.482	1.042	3.95082	8.54098			368	0.554	108.303	0.108	0.324	0.23	3	2.12963			372	0.944	63.5593	0.132	0.38	0.564	2.87879	4.27273			372	0.652	92.0245	0.102	0.442	0.21	4.33333	2.05882
363	1.064	56.391	0.126	0.488	0.576	3.87302	4.57143			373	1.514	39.6301	0.14	0.482	1.032	3.44286	7.37143			369	0.558	107.527	0.106	0.326	0.232	3.07547	2.18868			373	0.944	63.5593	0.132	0.376	0.568	2.84848	4.30303			373	0.8	75	0.1	0.41	0.39	4.1	3.9
364	1.058	56.7108	0.124	0.476	0.582	3.83871	4.69355			374	1.53	39.2157	0.118	0.5	1.03	4.23729	8.72881			370	0.564	106.383	0.114	0.33	0.234	2.89474	2.05263			374	0.956	62.7615	0.136	0.374	0.582	2.75	4.27941			374	0.82	73.1707	0.116	0.42	0.4	3.62069	3.44828
365	1.062	56.4972	0.116	0.466	0.596	4.01724	5.13793			375	1.498	40.0534	0.136	0.48	1.018	3.52941	7.48529			371	0.568	105.634	0.112	0.33	0.238	2.94643	2.125			375	0.99	60.6061	0.138	0.362	0.628	2.62319	4.55072			375	0.83	72.2892	0.118	0.41	0.42	3.47458	3.55932
366	1.068	56.1798	0.13	0.524	0.544	4.03077	4.18462			376	1.482	40.4858	0.136	0.482	1	3.54412	7.35294			372	0.574	104.53	0.11	0.334	0.24	3.03636	2.18182			376	1.034	58.0271	0.126	0.372	0.662	2.95238	5.25397			376	0.854	70.2576	0.116	0.388	0.466	3.34483	4.01724
367	1.058	56.7108	0.164	0.472	0.586	2.87805	3.57317			377	1.476	40.6504	0.134	0.474	1.002	3.53731	7.47761			373	0.584	102.74	0.11	0.342	0.242	3.10909	2.2			377	1.06	56.6038	0.138	0.374	0.686	2.71014	4.97101			377	0.904	66.3717	0.124	0.414	0.49	3.33871	3.95161
368	1.038	57.8035	0.132	0.492	0.546	3.72727	4.13636			378	1.468	40.8719	0.134	0.484	0.984	3.61194	7.34328			374	0.584	102.74	0.134	0.32	0.264	2.38806	1.97015			378	1.042	57.5816	0.148	0.396	0.646	2.67568	4.36486			378	0.914	65.6455	0.114	0.382	0.532	3.35088	4.66667
369	1.044	57.4713	0.134	0.494	0.55	3.68657	4.10448			379	1.464	40.9836	0.116	0.492	0.972	4.24138	8.37931			375	0.55	109.091	0.16	0.328	0.222	2.05	1.3875			379	0.858	69.9301	0.158	0.38	0.478	2.40506	3.02532			379	0.878	68.3371	0.102	0.388	0.49	3.80392	4.80392
370	1.054	56.926	0.134	0.484	0.57	3.61194	4.25373			380	1.458	41.1523	0.134	0.496	0.962	3.70149	7.1791			376	0.55	109.091	0.14	0.332	0.218	2.37143	1.55714			380	1.272	47.1698	0.152	0.394	0.878	2.59211	5.77632			380	0.87	68.9655	0.116	0.402	0.468	3.46552	4.03448
371	1.05	57.1429	0.164	0.466	0.584	2.84146	3.56098			381	1.432	41.8994	0.134	0.5	0.932	3.73134	6.95522			377	0.554	108.303	0.128	0.334	0.22	2.60938	1.71875			381	0.982	61.0998	0.14	0.388	0.594	2.77143	4.24286			381	0.876	68.4932	0.136	0.406	0.47	2.98529	3.45588
372	1.092	54.9451	0.122	0.52	0.572	4.2623	4.68852			382	1.45	41.3793	0.138	0.49	0.96	3.55072	6.95652			378	0.558	107.527	0.112	0.334	0.224	2.98214	2			382	0.92	65.2174	0.136	0.398	0.522	2.92647	3.83824			382	0.882	68.0272	0.114	0.388	0.494	3.40351	4.33333
373	1.084	55.3506	0.124	0.47	0.614	3.79032	4.95161			383	1.432	41.8994	0.142	0.496	0.936	3.49296	6.59155			379	0.564	106.383	0.114	0.336	0.228	2.94737	2			383	0.928	64.6552	0.142	0.376	0.552	2.64789	3.88732			383	0.86	69.7674	0.116	0.404	0.456	3.48276	3.93103
374	1.1	54.5455	0.142	0.474	0.626	3.33803	4.40845			384	1.442	41.6089	0.132	0.512	0.93	3.87879	7.04545			380	0.572	104.895	0.114	0.344	0.228	3.01754	2			384	1.01	59.4059	0.124	0.38	0.63	3.06452	5.08065			384	0.828	72.4638	0.122	0.392	0.436	3.21311	3.57377
375	1.098	54.6448	0.126	0.484	0.614	3.84127	4.87302			385	1.48	40.5405	0.118	0.494	0.986	4.18644	8.35593			381	0.578	103.806	0.112	0.322	0.256	2.875	2.28571			385	1.1	54.5455	0.142	0.394	0.706	2.77465	4.97183			385	0.826	72.6392	0.116	0.402	0.424	3.46552	3.65517
376	1.108	54.1516	0.134	0.49	0.618	3.65672	4.61194			386	1.48	40.5405	0.138	0.5	0.98	3.62319	7.10145			382	0.584	102.74	0.11	0.33	0.254	3	2.30909			386	1.222	49.0998	0.138	0.39	0.832	2.82609	6.02899			386	0.832	72.1154	0.116	0.402	0.43	3.46552	3.7069
377	1.1	54.5455	0.12	0.502	0.598	4.18333	4.98333			387	1.456	41.2088	0.132	0.49	0.966	3.71212	7.31818			383	0.588	102.041	0.108	0.33	0.258	3.05556	2.38889			387	1.182	50.7614	0.138	0.382	0.8	2.76812	5.7971			387	0.854	70.2576	0.114	0.38	0.474	3.33333	4.15789
378	1.096	54.7445	0.124	0.482	0.614	3.8871	4.95161			388	1.476	40.6504	0.118	0.508	0.968	4.30508	8.20339			384	0.594	101.01	0.138	0.336	0.258	2.43478	1.86957			388	1.062	56.4972	0.134	0.38	0.682	2.83582	5.08955			388	0.866	69.2841	0.114	0.394	0.472	3.45614	4.14035
379	1.108	54.1516	0.126	0.506	0.602	4.01587	4.77778			389	1.454	41.2655	0.142	0.504	0.95	3.5493	6.69014			385	0.596	100.671	0.114	0.33	0.266	2.89474	2.33333			389	1.032	58.1395	0.158	0.398	0.634	2.51899	4.01266			389	0.808	74.2574	0.116	0.396	0.412	3.41379	3.55172
380	1.106	54.2495	0.124	0.49	0.616	3.95161	4.96774			390	1.47	40.8163	0.132	0.454	1.016	3.43939	7.69697			386	0.606	99.0099	0.118	0.326	0.28	2.76271	2.37288			390	1.046	57.3614	0.128	0.392	0.654	3.0625	5.10938			390	0.796	75.3769	0.12	0.39	0.406	3.25	3.38333
381	1.1	54.5455	0.144	0.474	0.626	3.29167	4.34722			391	1.076	55.7621	0.124	0.502	0.574	4.04839	4.62903			387	0.61	98.3607	0.118	0.33	0.28	2.79661	2.37288			391	1.142	52.5394	0.158	0.39	0.752	2.46835	4.75949			391	0.8	75	0.118	0.39	0.41	3.30508	3.47458
382	1.096	54.7445	0.142	0.484	0.612	3.40845	4.30986			392	0.99	60.6061	0.154	0.482	0.508	3.12987	3.2987			388	0.614	97.7199	0.112	0.336	0.278	3	2.48214			392	1.184	50.6757	0.142	0.394	0.79	2.77465	5.56338			392	0.758	79.1557	0.114	0.378	0.38	3.31579	3.33333
383	1.092	54.9451	0.122	0.48	0.612	3.93443	5.01639			393	1.062	56.4972	0.124	0.482	0.58	3.8871	4.67742			389	0.616	97.4026	0.114	0.346	0.27	3.03509	2.36842			393	1.198	50.0835	0.142	0.386	0.812	2.71831	5.71831			393	0.774	77.5194	0.096	0.386	0.388	4.02083	4.04167
384	1.068	56.1798	0.128	0.49	0.578	3.82812	4.51563			394	0.92	65.2174	0.084	0.49	0.43	5.83333	5.11905			390	0.618	97.0874	0.134	0.34	0.278	2.53731	2.07463			394	1.194	50.2513	0.146	0.398	0.796	2.72603	5.45205			394	0.798	75.188	0.12	0.376	0.422	3.13333	3.51667
385	1.054	56.926	0.126	0.5	0.554	3.96825	4.39683			395	0.898	66.8151	0.14	0.496	0.402	3.54286	2.87143			391	0.618	97.0874	0.116	0.356	0.262	3.06897	2.25862			395	1.146	52.356	0.134	0.408	0.738	3.04478	5.50746			395	0.742	80.8625	0.118	0.38	0.362	3.22034	3.0678
386	1.05	57.1429	0.126	0.49	0.56	3.88889	4.44444			396	0.84	71.4286	0.14	0.486	0.354	3.47143	2.52857			392	0.628	95.5414	0.128	0.342	0.286	2.67188	2.23437			396	1.12	53.5714	0.14	0.394	0.726	2.81429	5.18571			396	0.716	83.7989	0.116	FALSE	FALSE	FALSE	FALSE
387	1.06	56.6038	0.124	0.492	0.568	3.96774	4.58065			397	0.816	73.5294	0.132	0.482	0.334	3.65152	2.5303			393	0.624	96.1538	0.116	0.338	0.286	2.91379	2.46552			397	1.1	54.5455	0.16	0.41	0.69	2.5625	4.3125			397	0.716	83.7989	0.118	FALSE	FALSE	FALSE	FALSE
388	1.06	56.6038	0.14	0.498	0.562	3.55714	4.01429			398	0.8	75	0.138	0.476	0.324	3.44928	2.34783			394	0.628	95.5414	0.11	0.34	0.288	3.09091	2.61818			398	1.074	55.8659	0.146	0.42	0.654	2.87671	4.47945			398	0.738	81.3008	0.112	0.382	0.356	3.41071	3.17857
389	1.068	56.1798	0.124	0.486	0.582	3.91935	4.69355			399	0.772	77.7202	0.138	0.48	0.292	3.47826	2.11594			395	0.628	95.5414	0.146	0.344	0.284	2.35616	1.94521			399	1.136	52.8169	0.122	0.42	0.716	3.44262	5.86885			399	0.774	77.5194	0.118	0.38	0.394	3.22034	3.33898
390	1.078	55.6586	0.162	0.488	0.59	3.01235	3.64198			400	0.746	80.429	0.15	0.482	0.264	3.21333	1.76			396	0.632	94.9367	0.128	0.35	0.282	2.73437	2.20312			400	1.446	41.4938	0.142	0.398	1.048	2.80282	7.38028			400	0.808	74.2574	0.118	0.376	0.432	3.18644	3.66102
391	1.074	55.8659	0.128	0.5	0.574	3.90625	4.48438			401	0.724	82.8729	0.12	0.468	0.256	3.9	2.13333			397	0.632	94.9367	0.132	0.338	0.294	2.56061	2.22727			401	1.258	47.6948	0.162	0.414	0.844	2.55556	5.20988			401	0.832	72.1154	0.118	0.37	0.462	3.13559	3.91525
392	1.068	56.1798	0.124	0.5	0.568	4.03226	4.58065			402	0.704	85.2273	0.118	0.5	0.204	4.23729	1.72881			398	0.632	94.9367	0.112	0.36	0.272	3.21429	2.42857			402	1.166	51.458	0.15	0.408	0.758	2.72	5.05333			402	0.77	77.9221	0.116	0.372	0.398	3.2069	3.43103
393	1.078	55.6586	0.134	0.476	0.602	3.55224	4.49254			403	0.688	87.2093	0.142	0.49	0.198	3.4507	1.39437			399	0.634	94.6372	0.122	0.34	0.294	2.78689	2.40984			403	1.204	49.8339	0.158	0.402	0.802	2.5443	5.07595			403	0.862	69.6056	0.114	0.388	0.474	3.40351	4.15789
394	1.084	55.3506	0.118	0.474	0.61	4.01695	5.16949			404	0.676	88.7574	0.134	0.468	0.208	3.49254	1.55224			400	0.638	94.0439	0.118	0.352	0.286	2.98305	2.42373			404	1.306	45.9418	0.156	0.426	0.88	2.73077	5.64103			404	1.056	56.8182	0.128	0.392	0.664	3.0625	5.1875
395	1.064	56.391	0.122	0.476	0.588	3.90164	4.81967			405	0.664	90.3614	0.138	0.478	0.186	3.46377	1.34783			401	0.636	94.3396	0.118	0.368	0.268	3.11864	2.27119			405	1.428	42.0168	0.142	0.434	0.994	3.05634	7			405	1.232	48.7013	0.116	0.38	0.852	3.27586	7.34483
396	1.062	56.4972	0.124	0.452	0.61	3.64516	4.91935			406	0.652	92.0245	0.13	0.448	0.204	3.44615	1.56923			402	0.638	94.0439	0.112	0.352	0.286	3.14286	2.55357			406	1.258	47.6948	0.136	0.416	0.842	3.05882	6.19118			406	1.152	52.0833	0.116	0.392	0.76	3.37931	6.55172
397	1.08	55.5556	0.13	0.486	0.594	3.73846	4.56923			407	0.644	93.1677	0.114	0.466	0.178	4.08772	1.5614			403	0.636	94.3396	0.134	0.346	0.29	2.58209	2.16418			407	1.206	49.7512	0.134	0.424	0.782	3.16418	5.83582			407	1.094	54.8446	0.118	FALSE	FALSE	FALSE	FALSE
398	1.08	55.5556	0.13	0.502	0.578	3.86154	4.44615			408	0.64	93.75	0.134	0.46	0.18	3.43284	1.34328			404	0.63	95.2381	0.114	0.35	0.28	3.07018	2.45614			408	1.23	48.7805	0.142	0.406	0.824	2.85915	5.80282			408	1.036	57.9151	0.12	0.384	0.652	3.2	5.43333
399	1.086	55.2486	0.128	0.484	0.602	3.78125	4.70313			409	0.644	93.1677	0.118	0.464	0.18	3.9322	1.52542			405	0.632	94.9367	0.114	0.33	0.302	2.89474	2.64912			409	1.358	44.1826	0.15	0.424	0.934	2.82667	6.22667			409	1.222	49.0998	0.104	0.378	0.844	3.63462	8.11538
400	1.114	53.86	0.126	0.512	0.602	4.06349	4.77778			410	0.658	91.1854	0.112	0.44	0.218	3.92857	1.94643			406	0.636	94.3396	0.106	0.348	0.288	3.28302	2.71698			410	1.382	43.4153	0.144	0.446	0.936	3.09722	6.5			410	1.304	46.0123	0.118	0.38	0.924	3.22034	7.83051
401	1.12	53.5714	0.142	0.466	0.654	3.28169	4.60563			411	0.688	87.2093	0.118	0.474	0.214	4.01695	1.81356			407	0.64	93.75	0.134	0.348	0.292	2.59701	2.1791			411	1.25	48	FALSE	0.412	0.838	FALSE	FALSE			411	1.334	44.9775	0.112	0.36	0.974	3.21429	8.69643
402	1.116	53.7634	0.134	0.48	0.636	3.58209	4.74627			412	0.802	74.813	0.116	0.436	0.366	3.75862	3.15517			408	0.64	93.75	0.114	0.362	0.278	3.17544	2.4386			412	1.29	46.5116	0.15	0.422	0.868	2.81333	5.78667			412	1.34	44.7761	0.12	0.376	0.964	3.13333	8.03333
403	1.12	53.5714	0.124	0.486	0.634	3.91935	5.1129			413	1.054	56.926	0.138	0.484	0.57	3.50725	4.13043			409	0.636	94.3396	0.118	0.358	0.278	3.0339	2.35593			413	1.304	46.0123	0.142	0.434	0.87	3.05634	6.12676			413	1.234	48.6224	0.106	0.376	0.858	3.54717	8.09434
404	1.108	54.1516	0.144	0.488	0.62	3.38889	4.30556			414	0.974	61.6016	0.118	0.436	0.538	3.69492	4.55932			410	0.64	93.75	0.13	0.346	0.294	2.66154	2.26154			414	1.214	49.4234	0.138	0.434	0.78	3.14493	5.65217			414	1.49	40.2685	0.108	0.374	1.116	3.46296	10.3333
405	1.1	54.5455	0.142	0.49	0.61	3.4507	4.29577			415	0.948	63.2911	0.128	0.42	0.528	3.28125	4.125			411	0.644	93.1677	0.132	0.348	0.296	2.63636	2.24242			415	1.19	50.4202	0.134	0.438	0.752	3.26866	5.61194			415	1.454	41.2655	0.11	0.434	1.02	3.94545	9.27273
406	1.12	53.5714	0.132	0.478	0.642	3.62121	4.86364			416	1.006	59.6421	0.118	0.408	0.598	3.45763	5.0678			412	0.64	93.75	0.112	0.344	0.296	3.07143	2.64286			416	1.184	50.6757	0.138	0.472	0.712	3.42029	5.15942			416	1.394	43.0416	0.11	0.392	1.002	3.56364	9.10909
407	1.114	53.86	0.142	0.472	0.642	3.32394	4.52113			417	0.852	70.4225	0.118	0.414	0.438	3.50847	3.71186			413	0.644	93.1677	0.114	0.35	0.294	3.07018	2.57895			417	1.276	47.0219	0.122	0.436	0.84	3.57377	6.88525			417	1.47	40.8163	0.136	0.396	1.074	2.91176	7.89706
408	1.108	54.1516	0.136	0.468	0.64	3.44118	4.70588			418	0.864	69.4444	0.142	0.42	0.444	2.95775	3.12676			414	0.64	93.75	0.112	0.356	0.284	3.17857	2.53571			418	1.358	44.1826	0.148	0.45	0.908	3.04054	6.13514			418	1.486	40.3769	0.116	0.39	1.096	3.36207	9.44828
409	1.11	54.0541	0.122	0.466	0.644	3.81967	5.27869			419	0.832	72.1154	0.134	0.408	0.424	3.04478	3.16418			415	0.644	93.1677	0.132	0.368	0.276	2.78788	2.09091			419	1.242	48.3092	0.138	0.44	0.802	3.18841	5.81159			419	1.508	39.7878	0.118	0.408	1.1	3.45763	9.32203
410	1.114	53.86	0.126	0.498	0.616	3.95238	4.88889			420	0.838	71.599	0.138	0.494	0.344	3.57971	2.49275			416	0.642	93.4579	0.138	0.35	0.292	2.53623	2.11594			420	1.2	50	0.118	0.432	0.768	3.66102	6.50847			420	1.526	39.3185	0.126	0.394	1.132	3.12698	8.98413
411	1.118	53.6673	0.12	0.464	0.654	3.86667	5.45			421	0.812	73.8916	0.122	0.416	0.396	3.40984	3.2459			417	0.638	94.0439	0.128	0.34	0.298	2.65625	2.32812			421	1.182	50.7614	0.114	0.434	0.748	3.80702	6.5614			421	1.52	39.4737	0.134	0.394	1.126	2.9403	8.40299
412	1.116	53.7634	0.124	0.506	0.61	4.08065	4.91935													418	0.624	96.1538	0.122	0.354	0.27	2.90164	2.21311			422	1.104	54.3478	0.148	0.44	0.664	2.97297	4.48649			422	1.55	38.7097	0.128	0.416	1.134	3.25	8.85938
413	1.178	50.9338	0.116	0.482	0.696	4.15517	6				File 2 of 2									419	0.62	96.7742	0.114	0.364	0.256	3.19298	2.24561			423	1.11	54.0541	0.134	0.448	0.662	3.34328	4.9403			423	1.576	38.0711	0.13	0.412	1.164	3.16923	8.95385
414	1.178	50.9338	0.14	0.484	0.694	3.45714	4.95714			Segment 1	438.0 - 523.6s									420	0.62	96.7742	0.116	0.34	0.28	2.93103	2.41379			424	1.236	48.5437	0.132	0.446	0.79	3.37879	5.98485			424	1.584	37.8788	0.132	0.412	1.172	3.12121	8.87879
415	1.206	49.7512	0.134	0.482	0.724	3.59701	5.40299			ECG complex	RR interval (s)	HR (bpm)	QRS duration (s)	QT interval (s)	TQ interval (s)	λ	λ0			421	0.62	96.7742	0.138	0.358	0.262	2.5942	1.89855			425	1.416	42.3729	0.14	0.45	0.966	3.21429	6.9			425	1.57	38.2166	0.112	0.42	1.15	3.75	10.2679
416	1.2	50	0.104	0.46	0.74	4.42308	7.11538			422	0.452	132.743	0.138	0.286	0.166	2.07246	1.2029			422	0.624	96.1538	0.132	0.354	0.27	2.68182	2.04545			426	1.406	42.6743	0.134	0.44	0.966	3.28358	7.20896			426	1.592	37.6884	0.11	0.422	1.17	3.83636	10.6364
417	1.198	50.0835	0.142	0.484	0.714	3.40845	5.02817			423	0.454	132.159	0.118	0.274	0.18	2.32203	1.52542			423	0.622	96.463	0.118	0.352	0.27	2.98305	2.28814			427	1.312	45.7317	0.146	0.438	0.874	3	5.9863			427	1.596	37.594	0.136	FALSE	FALSE	FALSE	FALSE
418	1.208	49.6689	0.12	0.49	0.718	4.08333	5.98333			424	0.456	131.579	0.144	0.28	0.176	1.94444	1.22222			424	0.624	96.1538	FALSE	0.354	0.27	FALSE	FALSE			428	1.28	46.875	0.144	0.444	0.836	3.08333	5.80556			428	1.614	37.1747	0.13	0.426	1.188	3.27692	9.13846
419	1.192	50.3356	0.124	0.47	0.722	3.79032	5.82258			425	0.454	132.159	FALSE	0.278	0.176	FALSE	FALSE			425	0.63	95.2381	0.118	0.344	0.286	2.91525	2.42373			429	1.268	47.3186	0.14	0.45	0.818	3.21429	5.84286			429	1.668	35.9712	0.132	0.434	1.234	3.28788	9.34848
420	1.19	50.4202	0.108	0.476	0.714	4.40741	6.61111			426	0.454	132.159	0.094	0.28	0.174	2.97872	1.85106			426	0.63	95.2381	0.116	0.354	0.276	3.05172	2.37931			430	1.41	42.5532	0.138	0.446	0.964	3.23188	6.98551			430	1.69	35.503	0.11	0.418	1.272	3.8	11.5636
421	1.146	52.356	0.126	0.466	0.68	3.69841	5.39683			427	0.454	132.159	0.134	0.262	0.192	1.95522	1.43284			427	0.638	94.0439	0.104	0.346	0.292	3.32692	2.80769			431	1.338	44.843	0.138	0.444	0.894	3.21739	6.47826			431	1.688	35.545	0.118	0.428	1.26	3.62712	10.678
422	1.124	53.3808	0.122	0.49	0.634	4.01639	5.19672			428	0.456	131.579	0.14	0.292	0.164	2.08571	1.17143			428	0.642	93.4579	0.11	0.362	0.28	3.29091	2.54545			432	1.182	50.7614	0.136	0.454	0.728	3.33824	5.35294			432	1.734	34.6021	0.116	0.426	1.308	3.67241	11.2759
423	1.122	53.4759	0.124	0.476	0.646	3.83871	5.20968			429	0.452	132.743	0.114	0.284	0.168	2.49123	1.47368			429	0.644	93.1677	0.116	0.356	0.288	3.06897	2.48276			433	1.176	51.0204	0.14	0.492	0.684	3.51429	4.88571			433	1.73	34.6821	0.116	0.412	1.318	3.55172	11.3621
424	1.096	54.7445	0.132	0.486	0.61	3.68182	4.62121			430	0.458	131.004	0.13	0.27	0.188	2.07692	1.44615			430	0.65	92.3077	0.132	0.376	0.274	2.84848	2.07576			434	1.354	44.3131	0.138	0.458	0.896	3.31884	6.49275			434	1.764	34.0136	0.114	0.418	1.346	3.66667	11.807
425	1.096	54.7445	0.12	0.492	0.604	4.1	5.03333			431	0.454	132.159	0.122	0.274	0.18	2.2459	1.47541			431	0.65	92.3077	0.116	0.348	0.302	3	2.60345			435	1.52	39.4737	0.146	0.452	1.068	3.09589	7.31507			435	1.742	34.4432	0.128	FALSE	FALSE	FALSE	FALSE
426	1.062	56.4972	0.134	0.494	0.568	3.68657	4.23881			432	0.454	132.159	0.1	0.268	0.186	2.68	1.86			432	0.646	92.8793	0.118	0.356	0.29	3.01695	2.45763			436	1.392	43.1034	0.144	0.462	0.93	3.20833	6.45833			436	1.75	34.2857	0.13	FALSE	FALSE	FALSE	FALSE
427	1.006	59.6421	0.124	0.494	0.512	3.98387	4.12903			433	0.452	132.743	0.112	0.276	0.176	2.46429	1.57143			433	0.642	93.4579	0.11	0.356	0.286	3.23636	2.6			437	1.35	44.4444	0.14	0.46	0.89	3.28571	6.35714			437	1.748	34.3249	0.112	0.44	1.308	3.92857	11.6786
428	1.014	59.1716	0.16	0.488	0.526	3.05	3.2875			434	0.456	131.579	0.086	0.274	0.182	3.18605	2.11628			434	0.638	94.0439	0.114	0.374	0.264	3.2807	2.31579			438	1.372	43.7318	0.16	0.452	0.92	2.825	5.75			438	1.678	35.7569	0.12	0.434	1.244	3.61667	10.3667
429	1.026	58.4795	0.144	0.476	0.55	3.30556	3.81944			435	0.458	131.004	0.11	0.27	0.188	2.45455	1.70909			435	0.632	94.9367	0.112	0.36	0.272	3.21429	2.42857			439	1.374	43.6681	0.144	0.452	0.922	3.13889	6.40278			439	1.596	37.594	0.112	FALSE	FALSE	FALSE	FALSE
430	1.038	57.8035	0.162	0.49	0.548	3.02469	3.38272			436	0.456	131.579	0.114	0.274	0.182	2.40351	1.59649			436	0.636	94.3396	0.136	0.372	0.264	2.73529	1.94118			440	1.402	42.796	0.148	0.45	0.952	3.04054	6.43243			440	1.556	38.5604	0.096	0.44	1.116	4.58333	11.625
431	1.048	57.2519	0.124	0.494	0.554	3.98387	4.46774			437	0.462	129.87	0.116	0.27	0.192	2.32759	1.65517			437	0.642	93.4579	0.116	0.356	0.286	3.06897	2.46552			441	1.396	42.9799	0.14	0.488	0.908	3.48571	6.48571			441	1.444	41.5512	0.132	0.422	1.022	3.19697	7.74242
432	1.054	56.926	0.138	0.466	0.588	3.37681	4.26087			438	0.456	131.579	0.142	0.284	0.172	2	1.21127			438	0.644	93.1677	0.116	0.352	0.292	3.03448	2.51724			442	1.376	43.6047	0.138	0.46	0.916	3.33333	6.63768			442	1.168	51.3699	0.12	0.424	0.744	3.53333	6.2
433	1.072	55.9701	0.126	0.482	0.59	3.8254	4.68254			439	0.458	131.004	0.118	0.286	0.172	2.42373	1.45763			439	0.644	93.1677	0.116	0.356	0.288	3.06897	2.48276			443	1.342	44.7094	0.138	0.47	0.872	3.4058	6.31884			443	0.962	62.3701	0.118	FALSE	FALSE	FALSE	FALSE
434	1.064	56.391	0.136	0.478	0.586	3.51471	4.30882			440	0.458	131.004	0.112	0.282	0.176	2.51786	1.57143			440	0.652	92.0245	0.114	0.368	0.284	3.22807	2.49123			444	1.368	43.8596	0.138	0.444	0.924	3.21739	6.69565			444	0.876	68.4932	0.108	0.446	0.43	4.12963	3.98148
435	1.076	55.7621	0.132	0.466	0.61	3.5303	4.62121			441	0.462	129.87	FALSE	0.28	0.182	FALSE	FALSE			441	0.658	91.1854	0.114	0.358	0.3	3.14035	2.63158			445	1.312	45.7317	0.144	0.46	0.852	3.19444	5.91667			445	0.846	70.922	0.108	0.464	0.382	4.2963	3.53704
436	1.046	57.3614	0.126	0.458	0.588	3.63492	4.66667			442	0.462	129.87	0.118	0.272	0.19	2.30508	1.61017			442	0.66	90.9091	0.13	0.366	0.294	2.81538	2.26154			446	1.278	46.9484	0.142	0.46	0.818	3.23944	5.76056			446	0.832	72.1154	0.114	0.454	0.378	3.98246	3.31579
437	1.042	57.5816	0.132	0.518	0.524	3.92424	3.9697			443	0.462	129.87	FALSE	0.28	0.182	FALSE	FALSE			443	0.664	90.3614	0.116	0.37	0.294	3.18966	2.53448			447	1.36	44.1176	0.162	0.452	0.908	2.79012	5.60494			447	0.822	72.9927	0.112	0.436	0.386	3.89286	3.44643
438	1.042	57.5816	0.134	0.458	0.584	3.41791	4.35821			444	0.464	129.31	0.152	0.28	0.184	1.84211	1.21053			444	0.67	89.5522	0.126	0.366	0.304	2.90476	2.4127			448	1.35	44.4444	0.144	0.468	0.882	3.25	6.125			448	0.806	74.4417	0.12	0.45	0.356	3.75	2.96667
439	1.04	57.6923	0.122	0.462	0.578	3.78689	4.7377			445	0.462	129.87	FALSE	0.288	0.174	FALSE	FALSE			445	0.668	89.8204	0.134	0.358	0.31	2.67164	2.31343			449	1.198	50.0835	0.156	0.458	0.74	2.9359	4.74359			449	0.81	74.0741	0.116	0.442	0.368	3.81034	3.17241
440	1.04	57.6923	0.126	0.478	0.562	3.79365	4.46032			446	0.46	130.435	0.12	0.29	0.17	2.41667	1.41667			446	0.668	89.8204	0.132	0.368	0.3	2.78788	2.27273			450	1.204	49.8339	0.138	0.468	0.736	3.3913	5.33333			450	0.986	60.8519	0.108	0.416	0.57	3.85185	5.27778
441	1.044	57.4713	0.116	0.468	0.576	4.03448	4.96552			447	0.466	128.755	0.142	0.284	0.182	2	1.28169			447	0.67	89.5522	0.152	0.378	0.292	2.48684	1.92105			451	1.306	45.9418	0.166	0.444	0.862	2.6747	5.19277			451	1.008	59.5238	0.114	0.42	0.588	3.68421	5.15789
442	1.03	58.2524	0.138	0.48	0.55	3.47826	3.98551			448	0.464	129.31	0.126	0.282	0.182	2.2381	1.44444			448	0.674	89.0208	0.13	0.36	0.314	2.76923	2.41538			452	1.31	45.8015	0.144	0.452	0.858	3.13889	5.95833			452	1.09	55.0459	0.094	FALSE	FALSE	FALSE	FALSE
443	1.002	59.8802	0.126	0.484	0.518	3.84127	4.11111			449	0.466	128.755	FALSE	0.284	0.182	FALSE	FALSE			449	0.674	89.0208	0.11	0.362	0.312	3.29091	2.83636			453	1.176	51.0204	0.136	0.466	0.71	3.42647	5.22059			453	1.176	51.0204	0.114	FALSE	FALSE	FALSE	FALSE
444	0.984	60.9756	0.19	0.488	0.496	2.56842	2.61053			450	0.466	128.755	0.128	0.29	0.176	2.26562	1.375			450	0.672	89.2857	0.114	0.364	0.308	3.19298	2.70175			454	1.146	52.356	0.132	0.462	0.684	3.5	5.18182			454	1.258	47.6948	0.114	0.4	0.858	3.50877	7.52632
445	0.984	60.9756	0.124	0.466	0.518	3.75806	4.17742			451	0.464	129.31	FALSE	0.272	0.192	FALSE	FALSE			451	0.672	89.2857	0.114	0.364	0.308	3.19298	2.70175			455	1.272	47.1698	0.14	0.466	0.806	3.32857	5.75714			455	1.32	45.4545	0.114	0.404	0.916	3.54386	8.03509
446	0.994	60.3622	0.122	0.506	0.488	4.14754	4			452	0.464	129.31	0.118	0.286	0.178	2.42373	1.50847			452	0.668	89.8204	0.134	0.372	0.296	2.77612	2.20896			456	1.372	43.7318	0.14	0.468	0.904	3.34286	6.45714			456	1.372	43.7318	0.114	0.392	0.98	3.4386	8.59649
447	0.998	60.1202	0.188	0.548	0.45	2.91489	2.39362			453	0.462	129.87	0.124	0.294	0.168	2.37097	1.35484			453	0.67	89.5522	0.118	0.378	0.292	3.20339	2.47458			457	1.468	40.8719	0.138	0.45	1.018	3.26087	7.37681			457	1.398	42.9185	0.118	0.402	0.996	3.40678	8.44068
448	1.024	58.5938	FALSE	0.476	0.548	FALSE	FALSE			454	0.466	128.755	FALSE	0.282	0.184	FALSE	FALSE			454	0.67	89.5522	0.11	0.368	0.302	3.34545	2.74545			458	1.388	43.2277	0.138	0.478	0.91	3.46377	6.5942			458	1.422	42.1941	0.116	0.386	1.036	3.32759	8.93103
449	1.026	58.4795	0.136	0.48	0.546	3.52941	4.01471			455	0.466	128.755	0.106	0.27	0.196	2.54717	1.84906			455	0.668	89.8204	0.136	0.366	0.302	2.69118	2.22059			459	1.328	45.1807	0.132	0.478	0.85	3.62121	6.43939			459	1.436	41.7827	0.11	0.412	1.024	3.74545	9.30909
450	1.034	58.0271	0.132	0.492	0.542	3.72727	4.10606			456	0.466	128.755	0.122	0.286	0.18	2.34426	1.47541			456	0.668	89.8204	0.132	0.374	0.294	2.83333	2.22727			460	1.322	45.3858	0.136	0.446	0.876	3.27941	6.44118			460	1.47	40.8163	0.116	0.39	1.08	3.36207	9.31034
451	1.052	57.0342	0.156	0.464	0.588	2.97436	3.76923			457	0.468	128.205	FALSE	0.27	0.198	FALSE	FALSE			457	0.668	89.8204	0.13	0.372	0.296	2.86154	2.27692			461	1.354	44.3131	0.148	0.47	0.884	3.17568	5.97297
452	1.054	56.926	0.164	0.488	0.566	2.97561	3.45122			458	0.468	128.205	FALSE	0.282	0.186	FALSE	FALSE			458	0.67	89.5522	0.134	0.362	0.308	2.70149	2.29851			462	1.324	45.3172	0.158	0.46	0.864	2.91139	5.46835				File 2 of 3
453	1.072	55.9701	0.126	0.48	0.592	3.80952	4.69841			459	0.466	128.755	0.136	0.278	0.188	2.04412	1.38235			459	0.67	89.5522	0.114	0.372	0.298	3.26316	2.61404			463	1.27	47.2441	0.14	0.48	0.79	3.42857	5.64286			Segment 1	474.3 - 481.8s
454	1.094	54.8446	0.126	0.484	0.61	3.84127	4.84127			460	0.47	127.66	0.132	0.276	0.194	2.09091	1.4697			460	0.672	89.2857	0.112	0.374	0.298	3.33929	2.66071			464	1.37	43.7956	0.132	0.47	0.9	3.56061	6.81818			ECG complex	RR interval (s)	HR (bpm)	QRS duration (s)	QT interval (s)	TQ interval (s)	λ	λ0
455	1.092	54.9451	0.126	0.462	0.63	3.66667	5			461	0.468	128.205	0.116	0.278	0.19	2.39655	1.63793			461	0.672	89.2857	0.114	0.372	0.3	3.26316	2.63158			465	1.4	42.8571	0.144	0.466	0.934	3.23611	6.48611			461	0.528	113.636	0.112	0.312	0.216	2.78571	1.92857
456	1.092	54.9451	0.112	0.462	0.63	4.125	5.625			462	0.468	128.205	0.122	0.29	0.178	2.37705	1.45902			462	0.672	89.2857	0.116	0.384	0.288	3.31034	2.48276			466	1.388	43.2277	0.134	0.464	0.924	3.46269	6.89552			462	0.534	112.36	FALSE	0.3	0.234	FALSE	FALSE
457	1.09	55.0459	0.13	0.472	0.618	3.63077	4.75385			463	0.468	128.205	0.104	0.286	0.182	2.75	1.75			463	0.676	88.7574	0.114	0.366	0.31	3.21053	2.7193			467	1.32	45.4545	0.174	0.472	0.848	2.71264	4.87356			463	0.53	113.208	0.118	0.304	0.226	2.57627	1.91525
458	1.076	55.7621	0.122	0.458	0.618	3.7541	5.06557			464	0.47	127.66	FALSE	0.282	0.188	FALSE	FALSE			464	0.678	88.4956	0.114	0.374	0.304	3.2807	2.66667			468	1.422	42.1941	0.14	0.454	0.968	3.24286	6.91429			464	0.53	113.208	0.122	0.298	0.232	2.44262	1.90164
459	1.072	55.9701	0.104	0.506	0.566	4.86538	5.44231			465	0.472	127.119	0.13	0.284	0.188	2.18462	1.44615			465	0.676	88.7574	0.134	0.364	0.312	2.71642	2.32836			469	1.392	43.1034	0.146	0.446	0.946	3.05479	6.47945			465	0.526	114.068	0.11	0.308	0.218	2.8	1.98182
460	1.068	56.1798	0.148	0.476	0.592	3.21622	4			466	0.47	127.66	0.142	0.28	0.19	1.97183	1.33803			466	0.68	88.2353	0.156	0.37	0.31	2.37179	1.98718			470	1.348	44.5104	0.18	0.468	0.88	2.6	4.88889			466	0.526	114.068	0.126	0.308	0.218	2.44444	1.73016
461	1.078	55.6586	0.122	0.476	0.602	3.90164	4.93443			467	0.474	126.582	FALSE	0.292	0.182	FALSE	FALSE			467	0.676	88.7574	0.114	0.366	0.31	3.21053	2.7193			471	1.366	43.9239	0.14	0.456	0.91	3.25714	6.5			467	0.528	113.636	0.158	0.304	0.224	1.92405	1.41772
462	1.088	55.1471	0.114	0.488	0.6	4.2807	5.26316			468	0.478	125.523	0.11	0.296	0.182	2.69091	1.65455			468	0.68	88.2353	0.112	0.366	0.314	3.26786	2.80357			472	1.35	44.4444	0.12	0.448	0.902	3.73333	7.51667			468	0.524	114.504	0.138	0.304	0.22	2.2029	1.5942
463	1.106	54.2495	0.134	0.486	0.62	3.62687	4.62687			469	0.472	127.119	0.12	0.276	0.196	2.3	1.63333			469	0.68	88.2353	0.114	0.386	0.294	3.38596	2.57895			473	1.3	46.1538	0.142	0.46	0.84	3.23944	5.91549			469	0.532	112.782	FALSE	0.31	0.222	FALSE	FALSE
464	1.092	54.9451	0.128	0.492	0.6	3.84375	4.6875			470	0.476	126.05	0.12	0.292	0.184	2.43333	1.53333			470	0.678	88.4956	0.146	0.386	0.292	2.64384	2			474	1.356	44.2478	0.142	0.458	0.898	3.22535	6.32394			470	0.53	113.208	0.114	0.312	0.218	2.73684	1.91228
465	1.108	54.1516	0.12	0.49	0.618	4.08333	5.15			471	0.476	126.05	0.128	0.284	0.192	2.21875	1.5			471	0.684	87.7193	0.114	0.382	0.302	3.35088	2.64912			475	1.352	44.3787	0.136	0.462	0.89	3.39706	6.54412			471	0.536	111.94	0.132	0.308	0.228	2.33333	1.72727
466	1.124	53.3808	0.126	0.512	0.612	4.06349	4.85714			472	0.478	125.523	0.1	0.286	0.192	2.86	1.92			472	0.684	87.7193	0.116	0.382	0.302	3.2931	2.60345			476	1.178	50.9338	0.162	0.46	0.718	2.83951	4.4321			472	0.538	111.524	0.138	0.322	0.216	2.33333	1.56522
467	1.116	53.7634	0.16	0.516	0.6	3.225	3.75			473	0.488	122.951	0.128	0.282	0.206	2.20312	1.60938			473	0.686	87.4636	0.174	0.392	0.294	2.25287	1.68966			477	1.302	46.0829	0.144	0.458	0.844	3.18056	5.86111			473	0.54	111.111	0.132	0.312	0.228	2.36364	1.72727
468	1.098	54.6448	0.144	0.508	0.59	3.52778	4.09722			474	0.49	122.449	0.114	0.268	0.222	2.35088	1.94737			474	0.686	87.4636	0.112	0.388	0.298	3.46429	2.66071			478	1.376	43.6047	0.144	0.466	0.91	3.23611	6.31944			474	0.55	109.091	FALSE	0.31	0.24	FALSE	FALSE
469	1.144	52.4476	0.138	0.486	0.658	3.52174	4.76812			475	0.484	123.967	0.098	0.296	0.188	3.02041	1.91837			475	0.686	87.4636	0.114	0.39	0.296	3.42105	2.59649			479	1.354	44.3131	0.138	0.466	0.888	3.37681	6.43478			475	0.548	109.489	0.118	0.326	0.222	2.76271	1.88136
470	1.122	53.4759	0.166	0.492	0.63	2.96386	3.79518			476	0.474	126.582	0.082	0.274	0.2	3.34146	2.43902			476	0.686	87.4636	0.112	0.392	0.294	3.5	2.625			480	1.308	45.8716	0.142	0.48	0.828	3.38028	5.83099			476	0.558	107.527	0.118	0.316	0.242	2.67797	2.05085
471	1.144	52.4476	0.126	0.512	0.632	4.06349	5.01587			477	0.474	126.582	0.122	0.272	0.202	2.22951	1.65574			477	0.688	87.2093	0.116	0.398	0.29	3.43103	2.5			481	1.24	48.3871	0.132	0.484	0.756	3.66667	5.72727			477	0.558	107.527	0.118	0.312	0.246	2.64407	2.08475
472	1.19	50.4202	0.126	0.498	0.692	3.95238	5.49206			478	0.472	127.119	0.138	0.28	0.192	2.02899	1.3913			478	0.684	87.7193	0.132	0.392	0.292	2.9697	2.21212			482	1.352	44.3787	0.14	0.48	0.872	3.42857	6.22857			478	0.556	107.914	0.116	0.306	0.25	2.63793	2.15517
473	1.192	50.3356	0.11	0.478	0.714	4.34545	6.49091			479	0.47	127.66	FALSE	0.28	0.19	FALSE	FALSE			479	0.686	87.4636	0.112	0.376	0.31	3.35714	2.76786			483	1.428	42.0168	0.158	0.47	0.958	2.97468	6.06329			479	0.562	106.762	0.138	0.312	0.25	2.26087	1.81159
474	1.13	53.0973	0.156	0.478	0.652	3.0641	4.17949			480	0.468	128.205	0.126	0.292	0.176	2.31746	1.39683			480	0.686	87.4636	0.15	0.378	0.308	2.52	2.05333			484	1.308	45.8716	0.14	0.464	0.844	3.31429	6.02857			480	0.554	108.303	0.138	0.312	0.242	2.26087	1.75362
475	1.128	53.1915	0.122	0.448	0.68	3.67213	5.57377			481	0.468	128.205	FALSE	0.28	0.188	FALSE	FALSE			481	0.682	87.9765	0.124	0.386	0.296	3.1129	2.3871			485	1.276	47.0219	0.152	0.458	0.818	3.01316	5.38158			481	0.562	106.762	0.14	0.316	0.246	2.25714	1.75714
476	1.07	56.0748	0.128	0.488	0.582	3.8125	4.54688			482	0.466	128.755	0.12	0.292	0.174	2.43333	1.45			482	0.684	87.7193	0.114	0.372	0.312	3.26316	2.73684			486	1.304	46.0123	0.134	0.48	0.824	3.58209	6.14925			482	0.562	106.762	0.118	0.302	0.26	2.55932	2.20339
477	1.04	57.6923	0.126	0.494	0.546	3.92063	4.33333			483	0.464	129.31	0.148	0.276	0.188	1.86486	1.27027			483	0.686	87.4636	0.112	0.37	0.316	3.30357	2.82143			487	1.428	42.0168	0.136	0.466	0.962	3.42647	7.07353			483	0.56	107.143	0.122	0.314	0.246	2.57377	2.01639
478	0.998	60.1202	0.132	0.53	0.468	4.01515	3.54545			484	0.462	129.87	0.118	0.302	0.16	2.55932	1.35593			484	0.69	86.9565	0.134	0.38	0.31	2.83582	2.31343			488	1.376	43.6047	0.13	0.466	0.91	3.58462	7			484	0.566	106.007	FALSE	0.308	0.258	FALSE	FALSE
479	1.018	58.9391	0.16	0.474	0.544	2.9625	3.4			485	0.464	129.31	0.126	0.286	0.178	2.26984	1.4127			485	0.69	86.9565	0.114	0.382	0.308	3.35088	2.70175			489	1.256	47.7707	0.144	0.474	0.782	3.29167	5.43056			485	0.562	106.762	0.074	0.302	0.26	4.08108	3.51351
480	1.066	56.2852	0.13	0.478	0.588	3.67692	4.52308			486	0.464	129.31	FALSE	0.284	0.18	FALSE	FALSE			486	0.692	86.7052	0.138	0.37	0.322	2.68116	2.33333			490	1.254	47.8469	0.138	0.478	0.776	3.46377	5.62319			486	0.568	105.634	0.114	0.34	0.228	2.98246	2
481	1.074	55.8659	0.128	0.508	0.566	3.96875	4.42188			487	0.462	129.87	0.112	0.296	0.166	2.64286	1.48214			487	0.692	86.7052	0.132	0.384	0.308	2.90909	2.33333			491	1.31	45.8015	0.136	0.468	0.842	3.44118	6.19118			487	0.566	106.007	0.1	0.304	0.262	3.04	2.62
482	1.148	52.2648	0.172	0.484	0.664	2.81395	3.86047			488	0.462	129.87	0.12	0.272	0.19	2.26667	1.58333			488	0.694	86.4553	0.132	0.39	0.304	2.95455	2.30303			492	1.292	46.4396	0.156	0.466	0.826	2.98718	5.29487
483	1.158	51.8135	0.122	0.502	0.656	4.11475	5.37705			489	0.462	129.87	0.118	0.286	0.176	2.42373	1.49153			489	0.694	86.4553	0.13	0.376	0.318	2.89231	2.44615			493	1.334	44.9775	0.162	0.478	0.856	2.95062	5.28395				File 3 of 3
484	1.18	50.8475	0.126	0.486	0.694	3.85714	5.50794			490	0.46	130.435	0.11	0.28	0.18	2.54545	1.63636			490	0.698	85.9599	0.114	0.376	0.322	3.29825	2.82456			494	1.316	45.5927	0.136	0.492	0.824	3.61765	6.05882			Segment 1	280.0 - 339.2s
485	1.164	51.5464	0.128	0.38	0.784	2.96875	6.125			491	0.466	128.755	FALSE	0.302	0.164	FALSE	FALSE			491	0.692	86.7052	0.114	0.38	0.312	3.33333	2.73684			495	1.298	46.225	0.156	0.466	0.832	2.98718	5.33333			Time on ECG recording (s)	RR interval (s)	HR (bpm)	QRS duration (s)	QT interval (s)	TQ interval (s)	λ	λ0
486	1.162	51.6351	0.126	0.486	0.676	3.85714	5.36508			492	0.464	129.31	0.126	0.272	0.192	2.15873	1.52381			492	0.692	86.7052	0.108	0.382	0.31	3.53704	2.87037			496	1.278	46.9484	0.14	0.47	0.808	3.35714	5.77143			488	0.596	100.671	0.136	0.336	0.26	2.47059	1.91176
487	1.202	49.9168	0.176	0.502	0.7	2.85227	3.97727			493	0.464	129.31	0.116	0.272	0.192	2.34483	1.65517			493	0.694	86.4553	0.112	0.378	0.316	3.375	2.82143			497	1.376	43.6047	0.148	0.47	0.906	3.17568	6.12162			489	0.598	100.334	0.128	0.34	0.258	2.65625	2.01562
488	1.212	49.505	0.114	0.484	0.728	4.24561	6.38596			494	0.47	127.66	0.162	0.266	0.204	1.64198	1.25926			494	0.688	87.2093	0.118	0.382	0.306	3.23729	2.59322			498	1.398	42.9185	0.136	0.46	0.938	3.38235	6.89706			490	0.608	98.6842	0.124	0.352	0.256	2.83871	2.06452
489	1.186	50.5902	0.12	0.514	0.672	4.28333	5.6			495	0.466	128.755	0.13	0.298	0.168	2.29231	1.29231			495	0.692	86.7052	0.116	0.378	0.314	3.25862	2.7069			499	1.338	44.843	0.128	0.48	0.858	3.75	6.70313			491	0.616	97.4026	0.136	0.344	0.272	2.52941	2
490	1.232	48.7013	0.146	0.506	0.726	3.46575	4.9726			496	0.466	128.755	0.138	0.276	0.19	2	1.37681			496	0.694	86.4553	0.114	0.378	0.316	3.31579	2.77193			500	1.29	46.5116	0.138	0.482	0.808	3.49275	5.85507			492	0.64	93.75	0.12	0.322	0.318	2.68333	2.65
491	1.236	48.5437	0.128	0.484	0.752	3.78125	5.875			497	0.468	128.205	0.12	0.276	0.192	2.3	1.6			497	0.694	86.4553	0.114	0.39	0.304	3.42105	2.66667			501	1.3	46.1538	0.12	0.46	0.84	3.83333	7			493	0.648	92.5926	0.116	0.336	0.312	2.89655	2.68966
492	1.184	50.6757	0.144	0.484	0.7	3.36111	4.86111			498	0.468	128.205	0.12	0.28	0.188	2.33333	1.56667			498	0.7	85.7143	0.136	0.386	0.314	2.83824	2.30882			502	1.296	46.2963	0.136	0.49	0.806	3.60294	5.92647			494	0.656	91.4634	0.128	0.342	0.314	2.67188	2.45312
493	1.186	50.5902	0.114	0.502	0.684	4.40351	6			499	0.474	126.582	0.138	0.29	0.184	2.10145	1.33333			499	0.702	85.4701	0.14	0.386	0.316	2.75714	2.25714			503	1.344	44.6429	0.142	0.494	0.85	3.47887	5.98592			495	0.656	91.4634	0.112	0.348	0.308	3.10714	2.75
494	1.216	49.3421	0.116	0.464	0.752	4	6.48276			500	0.472	127.119	FALSE	0.298	0.174	FALSE	FALSE			500	0.7	85.7143	0.132	0.392	0.308	2.9697	2.33333			504	1.364	43.9883	0.138	0.5	0.864	3.62319	6.26087			496	0.654	91.7431	0.114	0.338	0.316	2.96491	2.77193
495	1.198	50.0835	0.132	0.486	0.712	3.68182	5.39394			501	0.478	125.523	0.12	0.286	0.192	2.38333	1.6			501	0.698	85.9599	0.116	0.39	0.308	3.36207	2.65517			505	1.25	48	0.158	0.468	0.782	2.96203	4.94937			497	0.662	90.6344	0.108	0.344	0.318	3.18519	2.94444
496	1.176	51.0204	0.124	0.472	0.704	3.80645	5.67742			502	0.478	125.523	0.136	0.296	0.182	2.17647	1.33824			502	0.698	85.9599	0.12	0.384	0.314	3.2	2.61667			506	1.198	50.0835	0.13	0.48	0.718	3.69231	5.52308			498	0.666	90.0901	0.112	0.334	0.332	2.98214	2.96429
497	1.182	50.7614	0.16	0.492	0.69	3.075	4.3125			503	0.478	125.523	0.134	0.288	0.19	2.14925	1.41791			503	0.696	86.2069	0.116	0.388	0.308	3.34483	2.65517			507	1.17	51.2821	0.136	0.488	0.682	3.58824	5.01471			499	0.668	89.8204	0.11	0.342	0.326	3.10909	2.96364
498	1.2	50	0.134	0.508	0.692	3.79104	5.16418			504	0.484	123.967	0.142	0.306	0.178	2.15493	1.25352			504	0.692	86.7052	0.112	0.392	0.3	3.5	2.67857			508	1.172	51.1945	0.148	0.494	0.678	3.33784	4.58108			500	0.672	89.2857	0.12	0.34	0.332	2.83333	2.76667
499	1.204	49.8339	0.156	0.506	0.698	3.24359	4.47436			505	0.484	123.967	0.132	0.292	0.192	2.21212	1.45455			505	0.694	86.4553	0.114	0.388	0.306	3.40351	2.68421			509	1.224	49.0196	0.14	0.48	0.744	3.42857	5.31429			501	0.686	87.4636	0.11	0.332	0.354	3.01818	3.21818
500	1.238	48.4653	0.178	0.482	0.756	2.70787	4.24719			506	0.478	125.523	0.118	0.274	0.204	2.32203	1.72881			506	0.694	86.4553	0.128	0.418	0.276	3.26562	2.15625			510	1.25	48	0.146	0.466	0.784	3.19178	5.36986			502	0.696	86.2069	0.12	0.358	0.338	2.98333	2.81667
501	1.22	49.1803	0.124	FALSE	FALSE	FALSE	FALSE			507	0.478	125.523	0.142	0.29	0.188	2.04225	1.32394			507	0.702	85.4701	0.118	0.382	0.32	3.23729	2.71186			511	1.254	47.8469	0.14	0.482	0.772	3.44286	5.51429			503	0.702	85.4701	0.136	0.268	0.434	1.97059	3.19118
502	1.206	49.7512	0.128	0.494	0.712	3.85938	5.5625			508	0.474	126.582	0.148	0.29	0.184	1.95946	1.24324			508	0.702	85.4701	0.134	0.384	0.318	2.86567	2.37313			512	1.288	46.5839	0.136	0.474	0.814	3.48529	5.98529			504	0.712	84.2697	0.132	0.344	0.368	2.60606	2.78788
503	1.228	48.8599	0.126	0.498	0.73	3.95238	5.79365			509	0.48	125	FALSE	0.286	0.194	FALSE	FALSE			509	0.706	84.9858	0.136	0.382	0.324	2.80882	2.38235			513	1.334	44.9775	0.142	0.462	0.872	3.25352	6.14085			505	0.728	82.4176	0.108	0.336	0.392	3.11111	3.62963
504	1.25	48	0.134	0.462	0.788	3.44776	5.8806			510	0.478	125.523	0.126	0.288	0.19	2.28571	1.50794			510	0.71	84.507	0.128	0.38	0.33	2.96875	2.57812			514	1.336	44.9102	0.136	0.5	0.836	3.67647	6.14706			506	0.728	82.4176	0.12	0.346	0.382	2.88333	3.18333
505	1.246	48.1541	0.134	0.47	0.776	3.50746	5.79104			511	0.478	125.523	0.12	0.294	0.184	2.45	1.53333			511	0.708	84.7458	0.114	0.388	0.32	3.40351	2.80702			515	1.288	46.5839	0.15	0.476	0.812	3.17333	5.41333			507	0.706	84.9858	0.122	0.352	0.354	2.88525	2.90164
506	1.24	48.3871	0.126	0.542	0.698	4.30159	5.53968			512	0.484	123.967	0.154	0.294	0.19	1.90909	1.23377			512	0.714	84.0336	0.114	0.39	0.324	3.42105	2.84211			516	1.214	49.4234	0.152	0.474	0.74	3.11842	4.86842			508	0.704	85.2273	0.094	0.34	0.364	3.61702	3.87234
507	1.254	47.8469	0.136	0.486	0.768	3.57353	5.64706			513	0.484	123.967	0.104	0.298	0.186	2.86538	1.78846			513	0.712	84.2697	0.12	0.39	0.322	3.25	2.68333			517	1.242	48.3092	0.14	0.476	0.766	3.4	5.47143			509	0.696	86.2069	0.092	0.346	0.35	3.76087	3.80435
508	1.252	47.9233	0.12	0.532	0.72	4.43333	6			514	0.484	123.967	0.126	0.29	0.194	2.30159	1.53968			514	0.71	84.507	0.118	0.392	0.318	3.32203	2.69492			518	1.266	47.3934	0.138	0.474	0.792	3.43478	5.73913			510	0.69	86.9565	0.114	0.36	0.33	3.15789	2.89474
509	1.27	47.2441	0.136	0.48	0.79	3.52941	5.80882			515	0.486	123.457	0.128	0.298	0.188	2.32812	1.46875			515	0.718	83.5655	0.136	0.372	0.346	2.73529	2.54412			519	1.232	48.7013	0.14	0.474	0.758	3.38571	5.41429			511	0.686	87.4636	0.11	0.358	0.328	3.25455	2.98182
510	1.252	47.9233	0.134	0.484	0.768	3.61194	5.73134			516	0.492	121.951	0.122	0.286	0.206	2.34426	1.68852			516	0.718	83.5655	0.118	0.374	0.344	3.16949	2.91525			520	1.228	48.8599	0.158	0.484	0.744	3.06329	4.70886			512	0.684	87.7193	0.114	0.37	0.314	3.24561	2.75439
511	1.264	47.4684	0.132	0.478	0.786	3.62121	5.95455			517	0.492	121.951	FALSE	0.294	0.198	FALSE	FALSE			517	0.72	83.3333	0.112	0.392	0.328	3.5	2.92857			521	1.216	49.3421	0.142	0.49	0.726	3.4507	5.11268			513	0.678	88.4956	0.128	0.354	0.324	2.76562	2.53125
512	1.286	46.6563	0.124	0.516	0.77	4.16129	6.20968			518	0.492	121.951	FALSE	0.304	0.188	FALSE	FALSE			518	0.724	82.8729	0.108	0.378	0.346	3.5	3.2037			522	1.214	49.4234	0.124	0.438	0.776	3.53226	6.25806			514	0.676	88.7574	0.136	0.39	0.286	2.86765	2.10294
513	1.29	46.5116	0.12	0.482	0.808	4.01667	6.73333			519	0.494	121.457	0.14	0.302	0.192	2.15714	1.37143			519	0.726	82.6446	0.114	0.394	0.332	3.45614	2.91228			523	1.166	51.458	0.118	0.488	0.678	4.13559	5.74576			515	0.68	88.2353	0.142	0.326	0.354	2.29577	2.49296
514	1.282	46.8019	0.14	0.452	0.83	3.22857	5.92857			520	0.494	121.457	FALSE	0.298	0.196	FALSE	FALSE													524	0.9	66.6667	0.132	0.462	0.438	3.5	3.31818			516	0.684	87.7193	0.122	0.386	0.298	3.16393	2.44262
515	1.282	46.8019	0.128	0.474	0.808	3.70312	6.3125			521	0.498	120.482	0.122	0.306	0.192	2.5082	1.57377													525	0.85	70.5882	0.11	0.452	0.398	4.10909	3.61818			517	0.688	87.2093	0.116	0.404	0.284	3.48276	2.44828
516	1.256	47.7707	0.118	0.464	0.792	3.9322	6.71186			522	0.498	120.482	FALSE	0.308	0.19	FALSE	FALSE													526	0.804	74.6269	0.072	0.456	0.348	6.33333	4.83333			518	0.698	85.9599	0.12	0.36	0.338	3	2.81667
517	1.232	48.7013	0.116	0.488	0.744	4.2069	6.41379			523	0.498	120.482	FALSE	0.3	0.198	FALSE	FALSE													527	0.78	76.9231	0.11	0.438	0.342	3.98182	3.10909			519	0.702	85.4701	0.094	0.35	0.352	3.7234	3.74468
518	1.294	46.3679	0.12	0.494	0.8	4.11667	6.66667			524	0.496	120.968	0.12	0.3	0.196	2.5	1.63333													528	0.76	78.9474	0.116	0.452	0.308	3.89655	2.65517			520	0.708	84.7458	0.114	0.382	0.326	3.35088	2.85965
519	1.252	47.9233	0.126	0.49	0.762	3.88889	6.04762			525	0.496	120.968	FALSE	0.3	0.196	FALSE	FALSE													529	0.736	81.5217	0.12	0.384	0.352	3.2	2.93333			521	0.71	84.507	0.174	0.386	0.324	2.21839	1.86207
520	1.244	48.2315	0.14	0.49	0.754	3.5	5.38571			526	0.496	120.968	0.12	0.304	0.192	2.53333	1.6													530	0.676	88.7574	0.116	0.42	0.256	3.62069	2.2069			522	0.71	84.507	0.116	0.416	0.294	3.58621	2.53448
521	1.218	49.2611	0.144	0.49	0.728	3.40278	5.05556			527	0.494	121.457	0.144	0.298	0.196	2.06944	1.36111													531	0.668	89.8204	0.126	0.43	0.238	3.4127	1.88889			523	0.712	84.2697	0.114	FALSE	FALSE	FALSE	FALSE
522	1.274	47.0958	0.124	0.504	0.77	4.06452	6.20968			528	0.498	120.482	0.12	0.302	0.196	2.51667	1.63333													532	0.658	91.1854	0.1	0.36	0.298	3.6	2.98			524	0.724	82.8729	0.098	0.398	0.326	4.06122	3.32653
523	1.252	47.9233	0.13	0.556	0.696	4.27692	5.35385			529	0.498	120.482	FALSE	0.302	0.196	FALSE	FALSE													533	0.646	92.8793	0.118	0.43	0.216	3.64407	1.83051			525	0.716	83.7989	0.122	0.354	0.362	2.90164	2.96721
524	1.288	46.5839	0.118	0.482	0.806	4.08475	6.83051			530	0.502	119.522	0.144	0.302	0.2	2.09722	1.38889													534	0.644	93.1677	0.12	0.438	0.206	3.65	1.71667			526	0.724	82.8729	0.1	0.382	0.342	3.82	3.42
525	1.258	47.6948	0.126	0.484	0.774	3.84127	6.14286			531	0.502	119.522	0.134	0.298	0.204	2.22388	1.52239													535	0.644	93.1677	0.144	0.416	0.228	2.88889	1.58333			527	0.724	82.8729	0.122	0.364	0.36	2.98361	2.95082
526	1.272	47.1698	0.13	0.506	0.766	3.89231	5.89231			532	0.504	119.048	0.136	0.282	0.222	2.07353	1.63235													536	0.644	93.1677	0.122	0.414	0.23	3.39344	1.88525			528	0.72	83.3333	0.094	0.37	0.35	3.93617	3.7234
527	1.268	47.3186	0.12	0.486	0.782	4.05	6.51667			533	0.51	117.647	0.118	0.276	0.234	2.33898	1.98305													537	0.636	94.3396	0.126	0.45	0.186	3.57143	1.47619			529	0.724	82.8729	0.118	0.362	0.362	3.0678	3.0678
528	1.264	47.4684	0.114	0.478	0.786	4.19298	6.89474			534	0.51	117.647	0.122	0.31	0.2	2.54098	1.63934													538	0.632	94.9367	0.118	0.456	0.176	3.86441	1.49153			530	0.722	83.1025	0.136	0.398	0.324	2.92647	2.38235
529	1.28	46.875	0.12	0.478	0.802	3.98333	6.68333			535	0.514	116.732	FALSE	0.294	0.22	FALSE	FALSE													539	0.634	94.6372	0.136	0.426	0.208	3.13235	1.52941			531	0.724	82.8729	0.11	0.364	0.36	3.30909	3.27273
530	1.27	47.2441	0.122	0.484	0.786	3.96721	6.44262			536	0.512	117.188	0.14	0.314	0.198	2.24286	1.41429													540	0.622	96.463	0.128	0.436	0.186	3.40625	1.45312			532	0.718	83.5655	0.114	0.362	0.356	3.17544	3.12281
531	1.3	46.1538	0.182	0.5	0.8	2.74725	4.3956			537	0.514	116.732	0.124	0.336	0.178	2.70968	1.43548													541	0.618	97.0874	0.118	0.4	0.218	3.38983	1.84746			533	0.728	82.4176	0.126	0.394	0.334	3.12698	2.65079
532	1.264	47.4684	0.126	0.496	0.768	3.93651	6.09524			538	0.516	116.279	0.142	0.304	0.212	2.14085	1.49296													542	0.612	98.0392	0.126	0.404	0.208	3.20635	1.65079			534	0.722	83.1025	0.12	0.382	0.34	3.18333	2.83333
533	1.284	46.729	0.14	0.49	0.794	3.5	5.67143			539	0.52	115.385	0.118	0.304	0.216	2.57627	1.83051													543	0.606	99.0099	0.142	0.316	0.29	2.22535	2.04225			535	0.722	83.1025	0.098	0.372	0.35	3.79592	3.57143
534	1.274	47.0958	0.126	0.486	0.788	3.85714	6.25397			540	0.514	116.732	0.128	0.32	0.194	2.5	1.51562													544	0.608	98.6842	0.094	0.36	0.248	3.82979	2.6383			536	0.722	83.1025	0.108	0.366	0.356	3.38889	3.2963
535	1.294	46.3679	0.124	0.51	0.784	4.1129	6.32258			541	0.512	117.188	0.144	0.298	0.214	2.06944	1.48611																							537	0.716	83.7989	0.134	0.372	0.344	2.77612	2.56716
536	1.31	45.8015	0.128	0.522	0.788	4.07812	6.15625			542	0.516	116.279	0.128	0.316	0.2	2.46875	1.5625													Segment 2	309.0 - 339.0s									538	0.718	83.5655	0.122	0.366	0.352	3	2.88525
537	1.258	47.6948	0.12	0.514	0.744	4.28333	6.2			543	0.514	116.732	0.118	0.292	0.222	2.47458	1.88136													Time on ECG recording (s)	RR interval (s)	HR (bpm)	QRS duration (s)	QT interval (s)	TQ interval (s)	λ	λ0			539	0.722	83.1025	0.11	0.378	0.344	3.43636	3.12727
538	1.276	47.0219	0.156	0.478	0.798	3.0641	5.11538			544	0.514	116.732	0.142	0.318	0.196	2.23944	1.38028													309.112	0.646	92.8793	0.118	0.43	0.216	3.64407	1.83051			540	0.724	82.8729	0.12	0.378	0.346	3.15	2.88333
539	1.29	46.5116	0.162	0.486	0.804	3	4.96296			545	0.514	116.732	0.116	0.308	0.206	2.65517	1.77586													309.435	0.644	93.1677	0.12	0.438	0.206	3.65	1.71667			541	0.726	82.6446	0.102	0.368	0.358	3.60784	3.5098
540	1.216	49.3421	0.126	0.482	0.734	3.8254	5.8254			546	0.512	117.188	0.116	0.312	0.2	2.68966	1.72414													309.757	0.644	93.1677	0.144	0.416	0.228	2.88889	1.58333			542	0.726	82.6446	0.098	0.352	0.374	3.59184	3.81633
541	1.282	46.8019	0.126	0.492	0.79	3.90476	6.26984			547	0.506	118.577	0.132	0.308	0.198	2.33333	1.5													310.079	0.644	93.1677	0.122	0.414	0.23	3.39344	1.88525			543	0.732	81.9672	0.112	0.366	0.366	3.26786	3.26786
542	1.284	46.729	0.132	0.504	0.78	3.81818	5.90909			548	0.504	119.048	0.12	0.312	0.192	2.6	1.6													310.401	0.636	94.3396	0.126	0.45	0.186	3.57143	1.47619			544	0.736	81.5217	0.106	0.362	0.374	3.41509	3.5283
543	1.31	45.8015	0.138	0.486	0.824	3.52174	5.97101			549	0.5	120	0.136	0.304	0.196	2.23529	1.44118													310.719	0.632	94.9367	0.118	0.456	0.176	3.86441	1.49153			545	0.742	80.8625	0.13	0.388	0.354	2.98462	2.72308
544	1.27	47.2441	0.128	0.496	0.774	3.875	6.04688			550	0.502	119.522	0.138	0.312	0.19	2.26087	1.37681													311.035	0.634	94.6372	0.136	0.426	0.208	3.13235	1.52941			546	0.74	81.0811	0.116	0.37	0.37	3.18966	3.18966
545	1.284	46.729	0.126	0.518	0.766	4.11111	6.07937			551	0.498	120.482	0.134	0.3	0.198	2.23881	1.47761													311.352	0.622	96.463	0.128	0.436	0.186	3.40625	1.45312			547	0.742	80.8625	0.12	0.368	0.374	3.06667	3.11667
546	1.308	45.8716	0.12	0.492	0.816	4.1	6.8			552	0.498	120.482	0.154	0.296	0.202	1.92208	1.31169													311.663	0.618	97.0874	0.118	0.4	0.218	3.38983	1.84746			548	0.744	80.6452	0.114	0.384	0.36	3.36842	3.15789
547	1.324	45.3172	0.132	0.494	0.83	3.74242	6.28788			553	0.496	120.968	FALSE	0.294	0.202	FALSE	FALSE													311.972	0.612	98.0392	0.126	0.404	0.208	3.20635	1.65079			549	0.742	80.8625	0.114	0.386	0.356	3.38596	3.12281
548	1.28	46.875	0.136	0.476	0.804	3.5	5.91176			554	0.494	121.457	0.116	0.306	0.188	2.63793	1.62069													315.772	0.544	110.294	0.118	0.364	0.18	3.08475	1.52542			550	0.738	81.3008	0.116	0.386	0.352	3.32759	3.03448
549	1.29	46.5116	0.122	0.506	0.784	4.14754	6.42623			555	0.486	123.457	0.12	0.302	0.184	2.51667	1.53333													316.044	0.536	111.94	0.104	0.324	0.212	3.11538	2.03846			551	0.738	81.3008	0.114	0.396	0.342	3.47368	3
550	1.296	46.2963	0.12	0.468	0.828	3.9	6.9			556	0.492	121.951	0.116	0.312	0.18	2.68966	1.55172													316.312	0.538	111.524	0.12	0.346	0.192	2.88333	1.6			552	0.742	80.8625	0.114	0.372	0.37	3.26316	3.24561
551	1.232	48.7013	0.134	0.49	0.742	3.65672	5.53731			557	0.49	122.449	0.108	0.294	0.196	2.72222	1.81481													316.581	0.54	111.111	0.114	0.34	0.2	2.98246	1.75439			553	0.746	80.429	0.11	0.4	0.346	3.63636	3.14545
552	1.2	50	0.126	0.508	0.692	4.03175	5.49206			558	0.494	121.457	FALSE	0.31	0.184	FALSE	FALSE													316.851	0.534	112.36	0.134	0.33	0.204	2.46269	1.52239			554	0.746	80.429	0.112	0.392	0.354	3.5	3.16071
553	1.16	51.7241	0.128	0.494	0.666	3.85938	5.20312			559	0.492	121.951	0.118	0.304	0.188	2.57627	1.59322													317.118	0.528	113.636	0.11	0.334	0.194	3.03636	1.76364			555	0.75	80	0.116	0.384	0.366	3.31034	3.15517
554	1.17	51.2821	0.116	0.506	0.664	4.36207	5.72414			560	0.496	120.968	0.122	0.314	0.182	2.57377	1.4918													317.382	0.524	114.504	0.13	0.33	0.194	2.53846	1.49231			556	0.752	79.7872	0.116	0.396	0.356	3.41379	3.06897
555	1.238	48.4653	0.138	0.488	0.75	3.53623	5.43478			561	0.494	121.457	0.154	0.304	0.19	1.97403	1.23377													317.644	0.524	114.504	0.12	0.324	0.2	2.7	1.66667			557	0.758	79.1557	0.114	0.396	0.362	3.47368	3.17544
556	1.236	48.5437	0.126	0.492	0.744	3.90476	5.90476			562	0.496	120.968	0.158	0.306	0.19	1.93671	1.20253													317.906	0.524	114.504	0.092	0.322	0.202	3.5	2.19565			558	0.76	78.9474	0.12	0.378	0.382	3.15	3.18333
557	1.236	48.5437	0.164	0.498	0.738	3.03659	4.5			563	0.494	121.457	0.126	0.31	0.184	2.46032	1.46032													318.168	0.526	114.068	0.116	0.338	0.188	2.91379	1.62069			559	0.764	78.534	0.126	0.394	0.37	3.12698	2.93651
558	1.218	49.2611	0.122	0.516	0.702	4.22951	5.7541			564	0.496	120.968	0.144	0.308	0.188	2.13889	1.30556													318.431	0.534	112.36	0.124	0.344	0.19	2.77419	1.53226			560	0.774	77.5194	0.114	0.382	0.392	3.35088	3.4386
559	1.226	48.9396	0.126	0.532	0.694	4.22222	5.50794			565	0.494	121.457	FALSE	0.312	0.182	FALSE	FALSE													318.698	0.54	111.111	0.126	0.314	0.226	2.49206	1.79365			561	0.77	77.9221	0.112	0.412	0.358	3.67857	3.19643
560	1.22	49.1803	0.126	0.48	0.74	3.80952	5.87302			566	0.494	121.457	FALSE	0.3	0.194	FALSE	FALSE													318.968	0.566	106.007	0.116	0.324	0.242	2.7931	2.08621			562	0.772	77.7202	0.126	0.388	0.384	3.07937	3.04762
561	1.234	48.6224	0.15	0.514	0.72	3.42667	4.8			567	0.5	120	0.142	0.31	0.19	2.1831	1.33803													319.835	0.596	100.671	0.098	0.308	0.288	3.14286	2.93878			563	0.78	76.9231	0.108	0.39	0.39	3.61111	3.61111
562	1.176	51.0204	0.128	0.512	0.664	4	5.1875			568	0.498	120.482	FALSE	0.314	0.184	FALSE	FALSE													320.133	0.606	99.0099	0.116	0.318	0.288	2.74138	2.48276			564	0.79	75.9494	0.112	0.394	0.396	3.51786	3.53571
563	1.248	48.0769	0.14	0.478	0.77	3.41429	5.5			569	0.506	118.577	0.122	0.32	0.186	2.62295	1.52459													320.436	0.596	100.671	0.102	0.34	0.256	3.33333	2.5098			565	0.778	77.1208	0.114	0.39	0.388	3.42105	3.40351
564	1.198	50.0835	0.124	0.498	0.7	4.01613	5.64516			570	0.504	119.048	0.128	0.312	0.192	2.4375	1.5													320.734	0.582	103.093	0.114	0.312	0.27	2.73684	2.36842			566	0.792	75.7576	0.116	0.388	0.404	3.34483	3.48276
565	1.21	49.5868	0.126	0.532	0.678	4.22222	5.38095			571	0.508	118.11	0.138	0.304	0.204	2.2029	1.47826													321.025	0.57	105.263	0.148	0.332	0.238	2.24324	1.60811			567	0.788	76.1421	0.126	0.416	0.372	3.30159	2.95238
566	1.23	48.7805	0.128	0.488	0.742	3.8125	5.79688			572	0.506	118.577	0.15	0.308	0.198	2.05333	1.32													321.31	0.564	106.383	0.114	0.308	0.256	2.70175	2.24561			568	0.918	65.3595	0.11	0.394	0.524	3.58182	4.76364
567	1.228	48.8599	0.124	0.532	0.696	4.29032	5.6129			573	0.51	117.647	0.122	0.312	0.198	2.55738	1.62295													321.592	0.56	107.143	0.12	0.326	0.234	2.71667	1.95			569	0.844	71.09	0.114	0.396	0.448	3.47368	3.92982
568	1.248	48.0769	0.16	0.488	0.76	3.05	4.75			574	0.508	118.11	0.132	0.306	0.202	2.31818	1.5303													321.872	0.552	108.696	0.134	0.312	0.24	2.32836	1.79104			570	0.828	72.4638	0.132	0.384	0.444	2.90909	3.36364
569	1.24	48.3871	0.13	0.5	0.74	3.84615	5.69231			575	0.512	117.188	0.136	0.32	0.192	2.35294	1.41176													322.148	0.552	108.696	FALSE	0.336	0.216	FALSE	FALSE			571	0.812	73.8916	0.112	0.404	0.408	3.60714	3.64286
570	1.254	47.8469	0.144	0.496	0.758	3.44444	5.26389			576	0.516	116.279	0.14	0.32	0.196	2.28571	1.4													322.424	0.54	111.111	0.158	0.318	0.222	2.01266	1.40506			572	0.816	73.5294	0.13	0.414	0.402	3.18462	3.09231
571	1.24	48.3871	0.146	0.492	0.748	3.36986	5.12329			577	0.518	115.83	0.146	0.32	0.198	2.19178	1.35616													322.694	0.538	111.524	0.108	0.33	0.208	3.05556	1.92593			573	0.826	72.6392	0.112	0.392	0.434	3.5	3.875
572	1.272	47.1698	0.154	0.5	0.772	3.24675	5.01299			578	0.524	114.504	0.138	0.324	0.2	2.34783	1.44928													322.963	0.53	113.208	0.122	0.298	0.232	2.44262	1.90164			574	0.828	72.4638	0.112	0.396	0.432	3.53571	3.85714
573	1.266	47.3934	0.124	0.484	0.782	3.90323	6.30645			579	0.526	114.068	0.122	0.306	0.22	2.5082	1.80328													323.228	0.532	112.782	0.116	0.314	0.218	2.7069	1.87931			575	0.844	71.09	0.116	0.4	0.444	3.44828	3.82759
574	1.234	48.6224	0.118	0.47	0.764	3.98305	6.47458			580	0.532	112.782	0.156	0.326	0.206	2.08974	1.32051													323.494	0.52	115.385	0.118	0.294	0.226	2.49153	1.91525			576	0.868	69.1244	0.132	0.404	0.464	3.06061	3.51515
575	1.222	49.0998	0.13	0.518	0.704	3.98462	5.41538			581	0.532	112.782	0.126	0.324	0.208	2.57143	1.65079													323.754	0.512	117.188	0.118	0.308	0.204	2.61017	1.72881			577	0.88	68.1818	0.13	0.424	0.456	3.26154	3.50769
576	1.206	49.7512	0.13	0.48	0.726	3.69231	5.58462			582	0.536	111.94	0.15	0.308	0.228	2.05333	1.52													324.01	0.504	119.048	0.112	0.302	0.202	2.69643	1.80357			578	0.884	67.8733	0.124	0.396	0.488	3.19355	3.93548
577	1.214	49.4234	0.132	0.49	0.724	3.71212	5.48485			583	0.532	112.782	0.152	0.328	0.204	2.15789	1.34211													324.262	0.498	120.482	0.118	0.3	0.198	2.54237	1.67797			579	0.876	68.4932	0.11	0.42	0.456	3.81818	4.14545
578	1.25	48	0.136	0.498	0.752	3.66176	5.52941			584	0.53	113.208	0.138	0.32	0.21	2.31884	1.52174													324.511	0.498	120.482	0.124	0.298	0.2	2.40323	1.6129			580	0.874	68.6499	0.116	0.41	0.464	3.53448	4
579	1.26	47.619	0.14	0.526	0.734	3.75714	5.24286			585	0.534	112.36	0.138	0.322	0.212	2.33333	1.53623													325.003	0.476	126.05	0.1	0.306	0.17	3.06	1.7			581	0.87	68.9655	0.114	0.408	0.462	3.57895	4.05263
580	1.23	48.7805	0.13	0.498	0.732	3.83077	5.63077			586	0.532	112.782	0.118	0.312	0.22	2.64407	1.86441													325.241	0.48	125	FALSE	0.304	0.176	FALSE	FALSE			582	0.868	69.1244	0.128	0.41	0.458	3.20312	3.57812
581	1.242	48.3092	0.136	0.516	0.726	3.79412	5.33824			587	0.536	111.94	0.12	0.304	0.232	2.53333	1.93333													325.481	0.47	127.66	0.118	0.28	0.19	2.37288	1.61017			583	0.872	68.8073	0.13	0.396	0.476	3.04615	3.66154
582	1.284	46.729	0.122	0.512	0.772	4.19672	6.32787			588	0.534	112.36	0.138	0.316	0.218	2.28986	1.57971													325.716	0.464	129.31	0.142	0.288	0.176	2.02817	1.23944			584	0.868	69.1244	0.112	0.418	0.45	3.73214	4.01786
583	1.272	47.1698	0.138	0.504	0.768	3.65217	5.56522			589	0.532	112.782	0.138	0.322	0.21	2.33333	1.52174													325.948	0.458	131.004	0.106	0.28	0.178	2.64151	1.67925			585	0.882	68.0272	0.114	0.416	0.466	3.64912	4.08772
584	1.252	47.9233	0.12	0.52	0.732	4.33333	6.1			590	0.534	112.36	0.118	0.328	0.206	2.77966	1.74576													326.177	0.452	132.743	0.114	0.29	0.162	2.54386	1.42105			586	0.89	67.4157	0.11	0.392	0.498	3.56364	4.52727
585	1.026	58.4795	0.126	0.468	0.558	3.71429	4.42857			591	0.534	112.36	0.142	0.328	0.206	2.30986	1.4507													326.403	0.448	133.929	0.1	0.282	0.166	2.82	1.66			587	0.884	67.8733	0.108	0.412	0.472	3.81481	4.37037
586	1.058	56.7108	0.138	0.51	0.548	3.69565	3.97101			592	0.538	111.524	FALSE	0.332	0.206	FALSE	FALSE													326.627	0.444	135.135	0.076	0.28	0.164	3.68421	2.15789			588	0.868	69.1244	0.112	0.418	0.45	3.73214	4.01786
587	1.092	54.9451	0.156	0.48	0.612	3.07692	3.92308			593	0.538	111.524	0.118	0.324	0.214	2.74576	1.81356													326.849	0.44	136.364	0.116	0.288	0.152	2.48276	1.31034			589	0.858	69.9301	0.118	0.41	0.448	3.47458	3.79661
588	1.152	52.0833	0.124	0.464	0.688	3.74194	5.54839			594	0.542	110.701	0.138	0.326	0.216	2.36232	1.56522													327.069	0.44	136.364	0.094	0.296	0.144	3.14894	1.53191			590	0.846	70.922	0.126	0.414	0.432	3.28571	3.42857
589	1.192	50.3356	0.138	0.464	0.728	3.36232	5.27536			595	0.542	110.701	0.116	0.33	0.212	2.84483	1.82759													327.289	0.43	139.535	0.106	0.284	0.146	2.67925	1.37736			591	0.85	70.5882	0.132	0.418	0.432	3.16667	3.27273
590	1.156	51.9031	0.124	0.47	0.686	3.79032	5.53226			596	0.544	110.294	0.142	0.328	0.216	2.30986	1.52113													327.504	0.428	140.187	0.12	0.256	0.172	2.13333	1.43333			592	0.846	70.922	0.116	0.416	0.43	3.58621	3.7069
591	1.236	48.5437	0.124	0.52	0.716	4.19355	5.77419			597	0.54	111.111	0.124	0.32	0.22	2.58065	1.77419													327.718	0.428	140.187	FALSE	0.282	0.146	FALSE	FALSE			593	0.846	70.922	0.132	0.406	0.44	3.07576	3.33333
592	1.252	47.9233	0.134	0.476	0.776	3.55224	5.79104			598	0.538	111.524	0.16	0.326	0.212	2.0375	1.325													327.932	0.424	141.509	0.116	0.286	0.138	2.46552	1.18966			594	0.868	69.1244	0.114	0.41	0.458	3.59649	4.01754
593	1.25	48	0.112	0.464	0.786	4.14286	7.01786			599	0.544	110.294	0.142	0.34	0.204	2.39437	1.43662													328.144	0.422	142.18	0.108	0.276	0.146	2.55556	1.35185			595	0.876	68.4932	0.13	0.42	0.456	3.23077	3.50769
										600	0.542	110.701	FALSE	0.328	0.214	FALSE	FALSE													328.355	0.416	144.231	0.108	0.284	0.132	2.62963	1.22222			596	0.882	68.0272	0.116	0.456	0.426	3.93103	3.67241
										601	0.548	109.489	0.118	0.324	0.224	2.74576	1.89831													328.563	0.418	143.541	0.124	0.272	0.146	2.19355	1.17742			597	0.892	67.2646	0.112	0.428	0.464	3.82143	4.14286
										602	0.546	109.89	0.124	0.32	0.226	2.58065	1.82258													328.772	0.422	142.18	FALSE	0.286	0.136	FALSE	FALSE			598	0.888	67.5676	0.108	0.406	0.482	3.75926	4.46296
										603	0.546	109.89	0.142	0.314	0.232	2.21127	1.6338													328.983	0.426	140.845	0.124	0.26	0.166	2.09677	1.33871			599	0.882	68.0272	0.114	0.396	0.486	3.47368	4.26316
										604	0.55	109.091	0.12	0.328	0.222	2.73333	1.85													329.196	0.422	142.18	FALSE	0.274	0.148	FALSE	FALSE			600	0.89	67.4157	0.112	0.4	0.49	3.57143	4.375
										605	0.55	109.091	0.12	0.33	0.22	2.75	1.83333													329.407	0.422	142.18	0.094	0.274	0.148	2.91489	1.57447			601	0.89	67.4157	0.112	0.414	0.476	3.69643	4.25
										606	0.558	107.527	0.122	0.342	0.216	2.80328	1.77049													329.618	0.42	142.857	0.12	0.27	0.15	2.25	1.25			602	0.922	65.0759	0.122	0.412	0.51	3.37705	4.18033
										607	0.56	107.143	0.122	0.332	0.228	2.72131	1.86885													329.828	0.422	142.18	FALSE	0.278	0.144	FALSE	FALSE			603	0.92	65.2174	0.122	0.424	0.496	3.47541	4.06557
										608	0.564	106.383	0.14	0.336	0.228	2.4	1.62857													330.039	0.424	141.509	0.092	0.286	0.138	3.1087	1.5			604	0.88	68.1818	0.11	0.426	0.454	3.87273	4.12727
										609	0.564	106.383	0.136	0.338	0.226	2.48529	1.66176													330.251	0.428	140.187	FALSE	0.29	0.138	FALSE	FALSE			605	0.858	69.9301	0.114	0.42	0.438	3.68421	3.84211
										610	0.562	106.762	0.118	0.32	0.242	2.71186	2.05085													330.465	0.426	140.845	FALSE	0.276	0.15	FALSE	FALSE			606	0.844	71.09	0.114	FALSE	FALSE	FALSE	FALSE
										611	0.566	106.007	0.118	0.308	0.258	2.61017	2.18644													330.678	0.43	139.535	FALSE	0.294	0.136	FALSE	FALSE			607	0.862	69.6056	0.106	0.416	0.446	3.92453	4.20755
										612	0.564	106.383	0.142	0.328	0.236	2.30986	1.66197													330.893	0.434	138.249	0.104	0.274	0.16	2.63462	1.53846			608	0.86	69.7674	0.132	0.424	0.436	3.21212	3.30303
										613	0.562	106.762	FALSE	0.338	0.224	FALSE	FALSE													331.11	0.438	136.986	0.104	0.284	0.154	2.73077	1.48077			609	0.868	69.1244	0.11	0.422	0.446	3.83636	4.05455
										614	0.564	106.383	FALSE	0.33	0.234	FALSE	FALSE													331.329	0.44	136.364	FALSE	0.286	0.154	FALSE	FALSE			610	0.892	67.2646	0.114	0.442	0.45	3.87719	3.94737
										615	0.562	106.762	0.118	0.338	0.224	2.86441	1.89831													331.549	0.444	135.135	0.108	0.304	0.14	2.81481	1.2963			611	0.906	66.2252	0.112	0.414	0.492	3.69643	4.39286
										616	0.56	107.143	FALSE	0.324	0.236	FALSE	FALSE													331.771	0.446	134.529	0.118	0.288	0.158	2.44068	1.33898			612	0.88	68.1818	0.132	0.422	0.458	3.19697	3.4697
										617	0.56	107.143	0.12	0.334	0.226	2.78333	1.88333													331.994	0.45	133.333	0.11	0.296	0.154	2.69091	1.4			613	0.874	68.6499	0.112	0.43	0.444	3.83929	3.96429
										618	0.554	108.303	0.134	0.328	0.226	2.44776	1.68657													332.219	0.45	133.333	FALSE	0.276	0.174	FALSE	FALSE			614	0.884	67.8733	0.116	0.416	0.468	3.58621	4.03448
										619	0.556	107.914	0.118	0.322	0.234	2.72881	1.98305													332.444	0.456	131.579	FALSE	0.272	0.184	FALSE	FALSE			615	0.872	68.8073	0.108	0.426	0.446	3.94444	4.12963
										620	0.552	108.696	0.14	0.34	0.212	2.42857	1.51429													332.672	0.458	131.004	FALSE	0.294	0.164	FALSE	FALSE			616	0.858	69.9301	0.116	0.422	0.436	3.63793	3.75862
										621	0.55	109.091	0.12	0.318	0.232	2.65	1.93333													332.901	0.458	131.004	0.102	0.272	0.186	2.66667	1.82353			617	0.864	69.4444	0.096	0.418	0.446	4.35417	4.64583
										622	0.552	108.696	FALSE	0.334	0.218	FALSE	FALSE													333.13	0.464	129.31	0.114	0.298	0.166	2.61404	1.45614			618	0.868	69.1244	0.11	0.43	0.438	3.90909	3.98182
										623	0.554	108.303	0.14	0.338	0.216	2.41429	1.54286													333.362	0.462	129.87	0.1	0.278	0.184	2.78	1.84
										624	0.552	108.696	0.136	0.338	0.214	2.48529	1.57353													333.593	0.46	130.435	FALSE	0.27	0.19	FALSE	FALSE
										625	0.556	107.914	0.162	0.332	0.224	2.04938	1.38272													333.823	0.46	130.435	0.128	0.288	0.172	2.25	1.34375
										626	0.556	107.914	0.118	0.328	0.228	2.77966	1.9322													334.053	0.46	130.435	0.134	0.278	0.182	2.07463	1.35821
										627	0.548	109.489	0.128	0.332	0.216	2.59375	1.6875													334.283	0.468	128.205	0.126	0.292	0.176	2.31746	1.39683
										628	0.548	109.489	0.122	0.322	0.226	2.63934	1.85246													334.517	0.474	126.582	0.08	0.234	0.24	2.925	3
										629	0.544	110.294	0.116	0.336	0.208	2.89655	1.7931													334.754	0.466	128.755	0.108	0.294	0.172	2.72222	1.59259
										630	0.546	109.89	0.134	0.328	0.218	2.44776	1.62687													334.987	0.468	128.205	0.062	0.288	0.18	4.64516	2.90323
										631	0.548	109.489	0.14	0.346	0.202	2.47143	1.44286													335.221	0.464	129.31	0.124	0.282	0.182	2.27419	1.46774
										632	0.546	109.89	0.158	0.344	0.202	2.17722	1.27848													335.453	0.466	128.755	0.088	0.286	0.18	3.25	2.04545
										633	0.55	109.091	0.162	0.314	0.236	1.93827	1.45679													335.686	0.466	128.755	0.1	0.286	0.18	2.86	1.8
										634	0.554	108.303	0.164	0.336	0.218	2.04878	1.32927													335.919	0.466	128.755	0.102	0.282	0.184	2.76471	1.80392
										635	0.55	109.091	0.142	0.338	0.212	2.38028	1.49296													336.152	0.468	128.205	0.146	0.282	0.186	1.93151	1.27397
										636	0.554	108.303	0.136	0.334	0.22	2.45588	1.61765													336.386	0.468	128.205	0.126	0.276	0.192	2.19048	1.52381
										637	0.552	108.696	0.122	0.346	0.206	2.83607	1.68852													336.62	0.472	127.119	FALSE	0.28	0.192	FALSE	FALSE
										638	0.548	109.489	0.12	0.33	0.218	2.75	1.81667													336.856	0.468	128.205	0.112	0.284	0.184	2.53571	1.64286
										639	0.55	109.091	0.138	0.332	0.218	2.4058	1.57971													337.09	0.468	128.205	FALSE	0.278	0.19	FALSE	FALSE
										640	0.546	109.89	0.132	0.34	0.206	2.57576	1.56061													337.324	0.466	128.755	0.104	0.282	0.184	2.71154	1.76923
										641	0.548	109.489	0.158	0.328	0.22	2.07595	1.39241													337.557	0.46	130.435	0.104	0.284	0.176	2.73077	1.69231
										642	0.552	108.696	0.142	0.34	0.212	2.39437	1.49296													337.787	0.464	129.31	0.104	0.28	0.184	2.69231	1.76923
										643	0.55	109.091	0.12	0.344	0.206	2.86667	1.71667													338.019	0.462	129.87	0.118	0.286	0.176	2.42373	1.49153
										644	0.554	108.303	0.14	0.332	0.222	2.37143	1.58571													338.25	0.466	128.755	0.08	0.274	0.192	3.425	2.4
										645	0.554	108.303	0.14	0.344	0.21	2.45714	1.5													338.483	0.462	129.87	0.12	0.294	0.168	2.45	1.4
										646	0.552	108.696	0.16	0.33	0.222	2.0625	1.3875													338.714	0.466	128.755	0.11	0.288	0.178	2.61818	1.61818
										647	0.554	108.303	0.138	0.338	0.216	2.44928	1.56522													338.947	0.47	127.66	0.074	0.282	0.188	3.81081	2.54054
										648	0.55	109.091	0.116	0.34	0.21	2.93103	1.81034
										649	0.554	108.303	0.136	0.344	0.21	2.52941	1.54412														File 2 of 2
										650	0.554	108.303	0.138	0.346	0.208	2.50725	1.50725													Segment 1	0.0 - 139.5s
										651	0.55	109.091	0.138	0.326	0.224	2.36232	1.62319													ECG complex	RR interval (s)	HR (bpm)	QRS duration (s)	QT interval (s)	TQ interval (s)	λ	λ0
										652	0.558	107.527	0.122	0.34	0.218	2.78689	1.78689													339.947	0.458	131.004	FALSE	0.278	0.18	FALSE	FALSE
										653	0.558	107.527	0.128	0.346	0.212	2.70312	1.65625													340.947	0.454	132.159	0.132	0.278	0.176	2.10606	1.33333
										654	0.558	107.527	0.138	0.342	0.216	2.47826	1.56522													341.947	0.456	131.579	FALSE	0.27	0.186	FALSE	FALSE
										655	0.562	106.762	0.122	0.338	0.224	2.77049	1.83607													342.947	0.454	132.159	FALSE	0.294	0.16	FALSE	FALSE
										656	0.56	107.143	0.144	0.35	0.21	2.43056	1.45833													343.947	0.458	131.004	FALSE	0.272	0.186	FALSE	FALSE
										657	0.56	107.143	0.118	0.344	0.216	2.91525	1.83051													344.947	0.456	131.579	FALSE	0.282	0.174	FALSE	FALSE
										658	0.562	106.762	0.118	0.336	0.226	2.84746	1.91525													345.947	0.456	131.579	FALSE	0.284	0.172	FALSE	FALSE
										659	0.56	107.143	0.12	0.352	0.208	2.93333	1.73333													346.947	0.456	131.579	FALSE	0.316	0.14	FALSE	FALSE
										660	0.562	106.762	0.138	0.34	0.222	2.46377	1.6087													347.947	0.458	131.004	0.114	0.28	0.178	2.45614	1.5614
										661	0.564	106.383	0.122	0.346	0.218	2.83607	1.78689													348.947	0.46	130.435	FALSE	0.278	0.182	FALSE	FALSE
										662	0.56	107.143	0.162	0.344	0.216	2.12346	1.33333													349.947	0.454	132.159	FALSE	0.268	0.186	FALSE	FALSE
										663	0.566	106.007	0.156	0.338	0.228	2.16667	1.46154													350.947	0.462	129.87	FALSE	0.29	0.172	FALSE	FALSE
										664	0.566	106.007	0.14	0.35	0.216	2.5	1.54286													351.947	0.464	129.31	FALSE	0.276	0.188	FALSE	FALSE
										665	0.562	106.762	0.15	0.352	0.21	2.34667	1.4													352.947	0.468	128.205	0.12	0.29	0.178	2.41667	1.48333
										666	0.564	106.383	0.16	0.342	0.222	2.1375	1.3875													353.947	0.47	127.66	FALSE	0.29	0.18	FALSE	FALSE
										667	0.564	106.383	0.12	0.34	0.224	2.83333	1.86667													354.947	0.47	127.66	FALSE	0.282	0.188	FALSE	FALSE
										668	0.562	106.762	0.142	0.342	0.22	2.40845	1.5493													355.947	0.47	127.66	FALSE	0.278	0.192	FALSE	FALSE
										669	0.566	106.007	0.124	0.342	0.224	2.75806	1.80645													356.947	0.466	128.755	FALSE	0.286	0.18	FALSE	FALSE
										670	0.562	106.762	0.138	0.352	0.21	2.55072	1.52174													357.947	0.468	128.205	0.122	0.282	0.186	2.31148	1.52459
										671	0.564	106.383	0.14	0.338	0.226	2.41429	1.61429													358.947	0.466	128.755	FALSE	0.278	0.188	FALSE	FALSE
										672	0.566	106.007	0.122	0.338	0.228	2.77049	1.86885													359.947	0.468	128.205	FALSE	0.266	0.202	FALSE	FALSE
										673	0.566	106.007	0.114	0.344	0.222	3.01754	1.94737													360.947	0.466	128.755	FALSE	0.266	0.2	FALSE	FALSE
										674	0.568	105.634	FALSE	0.332	0.236	FALSE	FALSE													361.947	0.468	128.205	FALSE	0.266	0.202	FALSE	FALSE
										675	0.57	105.263	0.138	0.322	0.248	2.33333	1.7971													362.947	0.466	128.755	FALSE	0.292	0.174	FALSE	FALSE
										676	0.57	105.263	0.122	0.354	0.216	2.90164	1.77049													363.947	0.47	127.66	0.112	0.28	0.19	2.5	1.69643
										677	0.574	104.53	0.136	0.35	0.224	2.57353	1.64706													364.947	0.468	128.205	FALSE	0.308	0.16	FALSE	FALSE
										678	0.576	104.167	FALSE	0.348	0.228	FALSE	FALSE													365.947	0.468	128.205	0.114	0.272	0.196	2.38596	1.7193
										679	0.576	104.167	0.142	0.344	0.232	2.42254	1.6338													366.947	0.466	128.755	0.136	0.278	0.188	2.04412	1.38235
										680	0.58	103.448	0.142	0.35	0.23	2.46479	1.61972													367.947	0.464	129.31	0.118	0.288	0.176	2.44068	1.49153
										681	0.58	103.448	0.118	0.356	0.224	3.01695	1.89831													368.947	0.464	129.31	FALSE	0.272	0.192	FALSE	FALSE
										682	0.582	103.093	0.12	0.344	0.238	2.86667	1.98333													369.947	0.468	128.205	0.132	0.308	0.16	2.33333	1.21212
										683	0.588	102.041	0.136	0.35	0.238	2.57353	1.75													370.947	0.462	129.87	0.132	0.28	0.182	2.12121	1.37879
										684	0.582	103.093	0.134	0.358	0.224	2.67164	1.67164													371.947	0.466	128.755	0.098	0.282	0.184	2.87755	1.87755
										685	0.582	103.093	0.122	0.346	0.236	2.83607	1.93443													372.947	0.468	128.205	FALSE	0.27	0.198	FALSE	FALSE
										686	0.588	102.041	0.12	0.34	0.248	2.83333	2.06667													373.947	0.466	128.755	0.166	0.292	0.174	1.75904	1.04819
										687	0.584	102.74	0.118	0.36	0.224	3.05085	1.89831													374.947	0.47	127.66	0.126	0.288	0.182	2.28571	1.44444
										688	0.586	102.389	0.136	0.36	0.226	2.64706	1.66176													375.947	0.464	129.31	0.114	0.296	0.168	2.59649	1.47368
										689	0.588	102.041	0.142	0.316	0.272	2.22535	1.91549													376.947	0.464	129.31	0.096	0.276	0.188	2.875	1.95833
										690	0.588	102.041	0.12	0.366	0.222	3.05	1.85													377.947	0.46	130.435	0.128	0.296	0.164	2.3125	1.28125
										691	0.59	101.695	0.118	0.352	0.238	2.98305	2.01695													378.947	0.462	129.87	0.116	0.268	0.194	2.31034	1.67241
										692	0.59	101.695	0.12	0.342	0.248	2.85	2.06667													379.947	0.46	130.435	0.07	0.284	0.176	4.05714	2.51429
										693	0.59	101.695	0.118	0.33	0.26	2.79661	2.20339													380.947	0.46	130.435	0.11	0.292	0.168	2.65455	1.52727
										694	0.588	102.041	0.142	0.358	0.23	2.52113	1.61972													381.947	0.46	130.435	0.112	0.294	0.166	2.625	1.48214
										695	0.592	101.351	0.138	0.328	0.264	2.37681	1.91304													382.947	0.462	129.87	0.116	0.278	0.184	2.39655	1.58621
										696	0.588	102.041	0.136	0.358	0.23	2.63235	1.69118													383.947	0.462	129.87	0.104	0.294	0.168	2.82692	1.61538
										697	0.588	102.041	0.138	0.362	0.226	2.62319	1.63768													384.947	0.464	129.31	FALSE	0.296	0.168	FALSE	FALSE
										698	0.59	101.695	0.118	0.356	0.234	3.01695	1.98305													385.947	0.464	129.31	0.122	0.294	0.17	2.40984	1.39344
										699	0.586	102.389	0.12	0.35	0.236	2.91667	1.96667													386.947	0.462	129.87	0.138	0.29	0.172	2.10145	1.24638
										700	0.586	102.389	0.122	0.362	0.224	2.96721	1.83607													387.947	0.464	129.31	0.116	0.3	0.164	2.58621	1.41379
										701	0.586	102.389	0.156	0.348	0.238	2.23077	1.52564													388.947	0.464	129.31	0.11	0.272	0.192	2.47273	1.74545
										702	0.586	102.389	0.122	0.354	0.232	2.90164	1.90164													389.947	0.466	128.755	0.132	0.288	0.178	2.18182	1.34848
										703	0.582	103.093	0.138	0.36	0.222	2.6087	1.6087													390.947	0.468	128.205	0.126	0.278	0.19	2.20635	1.50794
										704	0.578	103.806	0.138	0.362	0.216	2.62319	1.56522													391.947	0.466	128.755	FALSE	0.26	0.206	FALSE	FALSE
										705	0.58	103.448	0.118	0.35	0.23	2.9661	1.94915													392.947	0.472	127.119	FALSE	0.3	0.172	FALSE	FALSE
										706	0.574	104.53	0.12	0.342	0.232	2.85	1.93333													393.947	0.466	128.755	FALSE	0.262	0.204	FALSE	FALSE
										707	0.572	104.895	0.124	0.354	0.218	2.85484	1.75806													394.947	0.47	127.66	FALSE	0.286	0.184	FALSE	FALSE
										708	0.568	105.634	0.116	0.334	0.234	2.87931	2.01724													395.947	0.464	129.31	FALSE	0.27	0.194	FALSE	FALSE
										709	0.566	106.007	0.12	0.338	0.228	2.81667	1.9													396.947	0.468	128.205	FALSE	0.288	0.18	FALSE	FALSE
										710	0.562	106.762	0.12	0.348	0.214	2.9	1.78333													397.947	0.464	129.31	FALSE	0.276	0.188	FALSE	FALSE
										711	0.56	107.143	0.15	0.348	0.212	2.32	1.41333													398.947	0.464	129.31	FALSE	0.286	0.178	FALSE	FALSE
										712	0.558	107.527	0.142	0.346	0.212	2.43662	1.49296													399.947	0.464	129.31	FALSE	0.286	0.178	FALSE	FALSE
										713	0.556	107.914	0.114	0.35	0.206	3.07018	1.80702													400.947	0.464	129.31	FALSE	0.284	0.18	FALSE	FALSE
										714	0.552	108.696	0.176	0.352	0.2	2	1.13636													401.947	0.468	128.205	FALSE	0.268	0.2	FALSE	FALSE
										715	0.554	108.303	0.134	0.354	0.2	2.64179	1.49254													402.947	0.468	128.205	0.12	0.292	0.176	2.43333	1.46667
										716	0.552	108.696	0.118	0.352	0.2	2.98305	1.69492													403.947	0.466	128.755	FALSE	0.282	0.184	FALSE	FALSE
										717	0.552	108.696	0.126	0.352	0.2	2.79365	1.5873													404.947	0.464	129.31	FALSE	0.294	0.17	FALSE	FALSE
										718	0.552	108.696	0.146	0.332	0.22	2.27397	1.50685													405.947	0.466	128.755	FALSE	0.292	0.174	FALSE	FALSE
										719	0.554	108.303	0.14	0.35	0.204	2.5	1.45714													406.947	0.466	128.755	FALSE	0.262	0.204	FALSE	FALSE
										720	0.558	107.527	0.136	0.352	0.206	2.58824	1.51471													407.947	0.47	127.66	FALSE	0.288	0.182	FALSE	FALSE
										721	0.56	107.143	0.132	0.35	0.21	2.65152	1.59091													408.947	0.468	128.205	FALSE	0.272	0.196	FALSE	FALSE
										722	0.564	106.383	0.156	0.362	0.202	2.32051	1.29487													409.947	0.472	127.119	FALSE	0.286	0.186	FALSE	FALSE
										723	0.566	106.007	0.138	0.35	0.216	2.53623	1.56522													410.947	0.472	127.119	0.122	0.268	0.204	2.19672	1.67213
										724	0.564	106.383	0.144	0.348	0.216	2.41667	1.5													411.947	0.474	126.582	0.134	0.302	0.172	2.25373	1.28358
										725	0.57	105.263	0.136	0.34	0.23	2.5	1.69118													412.947	0.476	126.05	FALSE	0.278	0.198	FALSE	FALSE
										726	0.566	106.007	0.12	0.336	0.23	2.8	1.91667													413.947	0.48	125	0.126	0.286	0.194	2.26984	1.53968
										727	0.568	105.634	0.15	0.358	0.21	2.38667	1.4													414.947	0.482	124.481	FALSE	0.296	0.186	FALSE	FALSE
																														415.947	0.482	124.481	FALSE	0.296	0.186	FALSE	FALSE
																														416.947	0.486	123.457	FALSE	0.296	0.19	FALSE	FALSE
																														417.947	0.482	124.481	FALSE	0.296	0.186	FALSE	FALSE
																														418.947	0.484	123.967	FALSE	0.312	0.172	FALSE	FALSE
																														419.947	0.478	125.523	0.13	0.282	0.196	2.16923	1.50769
																														420.947	0.486	123.457	0.124	0.288	0.198	2.32258	1.59677
																														421.947	0.478	125.523	0.1	0.306	0.172	3.06	1.72
																														422.947	0.476	126.05	FALSE	0.278	0.198	FALSE	FALSE
																														423.947	0.478	125.523	0.142	0.29	0.188	2.04225	1.32394
																														424.947	0.476	126.05	FALSE	0.288	0.188	FALSE	FALSE
																														425.947	0.478	125.523	FALSE	0.284	0.194	FALSE	FALSE
																														426.947	0.474	126.582	0.12	0.29	0.184	2.41667	1.53333
																														427.947	0.476	126.05	FALSE	0.28	0.196	FALSE	FALSE
																														428.947	0.476	126.05	FALSE	0.286	0.19	FALSE	FALSE
																														429.947	0.476	126.05	FALSE	0.288	0.188	FALSE	FALSE
																														430.947	0.474	126.582	0.13	0.31	0.164	2.38462	1.26154
																														431.947	0.474	126.582	FALSE	0.294	0.18	FALSE	FALSE
																														432.947	0.474	126.582	0.116	0.296	0.178	2.55172	1.53448
																														433.947	0.478	125.523	FALSE	0.278	0.2	FALSE	FALSE
																														434.947	0.476	126.05	0.118	0.282	0.194	2.38983	1.64407
																														435.947	0.476	126.05	FALSE	0.29	0.186	FALSE	FALSE
																														436.947	0.478	125.523	0.096	0.3	0.178	3.125	1.85417
																														437.947	0.474	126.582	0.12	0.278	0.196	2.31667	1.63333
																														438.947	0.474	126.582	FALSE	0.28	0.194	FALSE	FALSE
																														439.947	0.476	126.05	FALSE	0.284	0.192	FALSE	FALSE
																														440.947	0.478	125.523	FALSE	0.28	0.198	FALSE	FALSE
																														441.947	0.478	125.523	FALSE	0.302	0.176	FALSE	FALSE
																														442.947	0.484	123.967	FALSE	0.27	0.214	FALSE	FALSE
																														443.947	0.482	124.481	0.138	0.294	0.188	2.13043	1.36232
																														444.947	0.49	122.449	FALSE	0.292	0.198	FALSE	FALSE
																														445.947	0.478	125.523	FALSE	0.28	0.198	FALSE	FALSE
																														446.947	0.48	125	FALSE	0.304	0.176	FALSE	FALSE
																														447.947	0.476	126.05	FALSE	0.284	0.192	FALSE	FALSE
																														448.947	0.478	125.523	FALSE	0.288	0.19	FALSE	FALSE
																														449.947	0.48	125	0.096	0.288	0.192	3	2
																														450.947	0.482	124.481	FALSE	0.282	0.2	FALSE	FALSE
																														451.947	0.484	123.967	0.116	0.28	0.204	2.41379	1.75862
																														452.947	0.484	123.967	0.132	0.282	0.202	2.13636	1.5303
																														453.947	0.484	123.967	0.102	0.296	0.188	2.90196	1.84314
																														454.947	0.482	124.481	0.1	0.284	0.198	2.84	1.98
																														455.947	0.482	124.481	0.152	0.292	0.19	1.92105	1.25
																														456.947	0.484	123.967	0.12	0.29	0.194	2.41667	1.61667
																														457.947	0.482	124.481	FALSE	0.286	0.196	FALSE	FALSE
																														458.947	0.482	124.481	FALSE	0.312	0.17	FALSE	FALSE
																														459.947	0.478	125.523	FALSE	0.298	0.18	FALSE	FALSE
																														460.947	0.478	125.523	FALSE	0.31	0.168	FALSE	FALSE
																														461.947	0.482	124.481	FALSE	0.284	0.198	FALSE	FALSE
																														462.947	0.476	126.05	0.142	0.294	0.182	2.07042	1.28169
																														463.947	0.48	125	FALSE	0.314	0.166	FALSE	FALSE
																														464.947	0.48	125	0.12	0.284	0.196	2.36667	1.63333
																														465.947	0.482	124.481	0.118	0.292	0.19	2.47458	1.61017
																														466.947	0.48	125	0.134	0.272	0.208	2.02985	1.55224
																														467.947	0.484	123.967	0.134	0.292	0.192	2.1791	1.43284
																														468.947	0.49	122.449	FALSE	0.3	0.19	FALSE	FALSE
																														469.947	0.494	121.457	FALSE	0.304	0.19	FALSE	FALSE
																														470.947	0.492	121.951	0.088	0.294	0.198	3.34091	2.25
																														471.947	0.494	121.457	FALSE	0.292	0.202	FALSE	FALSE
																														472.947	0.494	121.457	FALSE	0.286	0.208	FALSE	FALSE
																														473.947	0.496	120.968	0.118	0.292	0.204	2.47458	1.72881
																														474.947	0.5	120	FALSE	0.302	0.198	FALSE	FALSE
																														475.947	0.5	120	0.126	0.306	0.194	2.42857	1.53968
																														476.947	0.504	119.048	FALSE	0.308	0.196	FALSE	FALSE
																														477.947	0.496	120.968	FALSE	0.3	0.196	FALSE	FALSE
																														478.947	0.498	120.482	FALSE	0.298	0.2	FALSE	FALSE
																														479.947	0.494	121.457	0.1	0.304	0.19	3.04	1.9
																														480.947	0.496	120.968	0.124	0.294	0.202	2.37097	1.62903
																														481.947	0.492	121.951	0.108	0.3	0.192	2.77778	1.77778
																														482.947	0.496	120.968	FALSE	0.286	0.21	FALSE	FALSE
																														483.947	0.492	121.951	FALSE	0.286	0.206	FALSE	FALSE
																														484.947	0.494	121.457	FALSE	0.29	0.204	FALSE	FALSE
																														485.947	0.5	120	FALSE	0.3	0.2	FALSE	FALSE
																														486.947	0.498	120.482	FALSE	0.3	0.198	FALSE	FALSE
																														487.947	0.506	118.577	FALSE	0.28	0.226	FALSE	FALSE
																														488.947	0.5	120	FALSE	0.28	0.22	FALSE	FALSE
																														489.947	0.496	120.968	FALSE	0.3	0.196	FALSE	FALSE
																														490.947	0.498	120.482	FALSE	0.292	0.206	FALSE	FALSE
																														491.947	0.498	120.482	FALSE	0.288	0.21	FALSE	FALSE
																														492.947	0.5	120	FALSE	0.294	0.206	FALSE	FALSE
																														493.947	0.502	119.522	0.096	0.29	0.212	3.02083	2.20833
																														494.947	0.498	120.482	FALSE	0.302	0.196	FALSE	FALSE
																														495.947	0.498	120.482	0.144	0.292	0.206	2.02778	1.43056
																														496.947	0.496	120.968	0.108	0.284	0.212	2.62963	1.96296
																														497.947	0.502	119.522	FALSE	0.292	0.21	FALSE	FALSE
																														498.947	0.494	121.457	0.136	0.314	0.18	2.30882	1.32353
																														499.947	0.5	120	FALSE	0.29	0.21	FALSE	FALSE
																														500.947	0.498	120.482	FALSE	0.294	0.204	FALSE	FALSE
																														501.947	0.494	121.457	FALSE	0.278	0.216	FALSE	FALSE
																														502.947	0.492	121.951	0.09	0.298	0.194	3.31111	2.15556
																														503.947	0.498	120.482	0.122	0.288	0.21	2.36066	1.72131
																														504.947	0.496	120.968	0.074	0.298	0.198	4.02703	2.67568
																														505.947	0.502	119.522	0.132	0.294	0.208	2.22727	1.57576
																														506.947	0.502	119.522	0.114	0.3	0.202	2.63158	1.77193
																														507.947	0.51	117.647	FALSE	0.294	0.216	FALSE	FALSE
																														508.947	0.508	118.11	0.108	0.304	0.204	2.81481	1.88889
																														509.947	0.51	117.647	0.124	0.294	0.216	2.37097	1.74194
																														510.947	0.51	117.647	0.13	0.314	0.196	2.41538	1.50769
																														511.947	0.514	116.732	FALSE	0.302	0.212	FALSE	FALSE
																														512.947	0.51	117.647	0.136	0.31	0.2	2.27941	1.47059
																														513.947	0.51	117.647	FALSE	0.304	0.206	FALSE	FALSE
																														514.947	0.508	118.11	0.112	0.318	0.19	2.83929	1.69643
																														515.947	0.51	117.647	0.146	0.29	0.22	1.9863	1.50685
																														516.947	0.506	118.577	0.112	0.296	0.21	2.64286	1.875
																														517.947	0.506	118.577	0.112	0.294	0.212	2.625	1.89286
																														518.947	0.504	119.048	0.098	0.312	0.192	3.18367	1.95918
																														519.947	0.506	118.577	FALSE	0.3	0.206	FALSE	FALSE
																														520.947	0.506	118.577	0.138	0.302	0.204	2.18841	1.47826
																														521.947	0.512	117.188	0.148	0.294	0.218	1.98649	1.47297
																														522.947	0.504	119.048	0.13	0.306	0.198	2.35385	1.52308
																														523.947	0.502	119.522	FALSE	0.298	0.204	FALSE	FALSE
																														524.947	0.5	120	0.118	0.298	0.202	2.52542	1.71186
																														525.947	0.504	119.048	0.158	0.296	0.208	1.87342	1.31646
																														526.947	0.5	120	0.13	0.286	0.214	2.2	1.64615
																														527.947	0.498	120.482	FALSE	0.302	0.196	FALSE	FALSE
																														528.947	0.496	120.968	0.116	0.298	0.198	2.56897	1.7069
																														529.947	0.496	120.968	FALSE	0.288	0.208	FALSE	FALSE
																														530.947	0.496	120.968	0.118	0.292	0.204	2.47458	1.72881
																														531.947	0.498	120.482	FALSE	0.292	0.206	FALSE	FALSE
																														532.947	0.496	120.968	0.132	0.282	0.214	2.13636	1.62121
																														533.947	0.498	120.482	FALSE	0.296	0.202	FALSE	FALSE
																														534.947	0.496	120.968	FALSE	0.296	0.2	FALSE	FALSE
																														535.947	0.5	120	0.106	0.294	0.206	2.77358	1.9434
																														536.947	0.5	120	0.122	0.294	0.206	2.40984	1.68852
																														537.947	0.498	120.482	0.128	0.292	0.206	2.28125	1.60938
																														538.947	0.502	119.522	0.12	0.304	0.198	2.53333	1.65
																														539.947	0.5	120	0.144	0.29	0.21	2.01389	1.45833
																														540.947	0.498	120.482	0.108	0.306	0.192	2.83333	1.77778
																														541.947	0.504	119.048	0.104	0.286	0.218	2.75	2.09615
																														542.947	0.502	119.522	0.098	0.304	0.198	3.10204	2.02041
																														543.947	0.506	118.577	FALSE	0.294	0.212	FALSE	FALSE
																														544.947	0.504	119.048	0.116	0.296	0.208	2.55172	1.7931
																														545.947	0.504	119.048	FALSE	0.296	0.208	FALSE	FALSE
																														546.947	0.502	119.522	0.12	0.29	0.212	2.41667	1.76667
																														547.947	0.498	120.482	0.114	0.3	0.198	2.63158	1.73684
																														548.947	0.496	120.968	0.092	0.312	0.184	3.3913	2
																														549.947	0.494	121.457	0.116	0.288	0.206	2.48276	1.77586
																														550.947	0.494	121.457	0.124	0.296	0.198	2.3871	1.59677
																														551.947	0.496	120.968	FALSE	0.286	0.21	FALSE	FALSE
																														552.947	0.49	122.449	FALSE	0.288	0.202	FALSE	FALSE
																														553.947	0.492	121.951	FALSE	0.288	0.204	FALSE	FALSE
																														554.947	0.5	120	0.102	0.302	0.198	2.96078	1.94118
																														555.947	0.502	119.522	FALSE	0.296	0.206	FALSE	FALSE
																														556.947	0.494	121.457	FALSE	0.294	0.2	FALSE	FALSE
																														557.947	0.496	120.968	0.116	0.284	0.212	2.44828	1.82759
																														558.947	0.49	122.449	FALSE	0.31	0.18	FALSE	FALSE
																														559.947	0.48	125	0.144	0.292	0.188	2.02778	1.30556
																														560.947	0.484	123.967	FALSE	0.306	0.178	FALSE	FALSE
																														561.947	0.476	126.05	FALSE	0.276	0.2	FALSE	FALSE
																														562.947	0.482	124.481	FALSE	0.304	0.178	FALSE	FALSE
																														563.947	0.474	126.582	0.104	0.276	0.198	2.65385	1.90385
																														564.947	0.472	127.119	FALSE	0.29	0.182	FALSE	FALSE
																														565.947	0.47	127.66	0.12	FALSE	FALSE	FALSE	FALSE
																														566.947	0.472	127.119	0.126	0.284	0.188	2.25397	1.49206
																														567.947	0.472	127.119	0.144	0.294	0.178	2.04167	1.23611
																														568.947	0.474	126.582	0.128	0.288	0.186	2.25	1.45312
																														569.947	0.472	127.119	0.112	0.264	0.208	2.35714	1.85714
																														570.947	0.474	126.582	0.13	0.282	0.192	2.16923	1.47692
																														571.947	0.474	126.582	0.136	0.302	0.172	2.22059	1.26471
																														572.947	0.478	125.523	0.136	0.284	0.194	2.08824	1.42647
																														573.947	0.476	126.05	0.154	0.328	0.148	2.12987	0.961039
																														574.947	0.48	125	0.13	0.282	0.198	2.16923	1.52308
																														575.947	0.48	125	0.124	0.296	0.184	2.3871	1.48387
																														576.947	0.482	124.481	0.12	0.294	0.188	2.45	1.56667
																														577.947	0.484	123.967	0.1	0.312	0.172	3.12	1.72
																														578.947	0.482	124.481	0.122	0.292	0.19	2.39344	1.55738
																														579.947	0.48	125	0.102	0.302	0.178	2.96078	1.7451
																														580.947	0.478	125.523	0.132	0.29	0.188	2.19697	1.42424
																														581.947	0.482	124.481	0.096	0.306	0.176	3.1875	1.83333
																														582.947	0.478	125.523	0.1	0.28	0.198	2.8	1.98
																														583.947	0.476	126.05	0.106	0.284	0.192	2.67925	1.81132
																														584.947	0.478	125.523	FALSE	0.282	0.196	FALSE	FALSE
																														585.947	0.484	123.967	0.082	0.3	0.184	3.65854	2.2439
																														586.947	0.48	125	0.118	0.29	0.19	2.45763	1.61017
																														587.947	0.482	124.481	0.1	0.28	0.202	2.8	2.02
																														588.947	0.478	125.523	FALSE	0.286	0.192	FALSE	FALSE
																														589.947	0.482	124.481	0.098	0.292	0.19	2.97959	1.93878
																														590.947	0.482	124.481	0.138	0.276	0.206	2	1.49275
																														591.947	0.478	125.523	0.14	0.288	0.19	2.05714	1.35714
																														592.947	0.482	124.481	0.142	0.274	0.208	1.92958	1.46479
																														593.947	0.474	126.582	FALSE	0.296	0.178	FALSE	FALSE
																														594.947	0.474	126.582	0.126	0.248	0.226	1.96825	1.79365
																														595.947	0.466	128.755	0.102	0.268	0.198	2.62745	1.94118
																														596.947	0.466	128.755	0.092	0.274	0.192	2.97826	2.08696
																														597.947	0.458	131.004	0.118	0.284	0.174	2.40678	1.47458
																														598.947	0.454	132.159	0.114	0.262	0.192	2.29825	1.68421
																														599.947	0.452	132.743	0.112	0.286	0.166	2.55357	1.48214
																														600.947	0.446	134.529	0.112	0.24	0.206	2.14286	1.83929
																														601.947	0.418	143.541	0.112	0.274	0.144	2.44643	1.28571
																														602.947	0.42	142.857	0.112	0.246	0.174	2.19643	1.55357
																														603.947	0.412	145.631	0.114	0.274	0.138	2.40351	1.21053
																														604.947	0.41	146.341	0.072	0.264	0.146	3.66667	2.02778
																														605.947	0.41	146.341	0.098	0.26	0.15	2.65306	1.53061
																														606.947	0.406	147.783	0.08	0.252	0.154	3.15	1.925
																														607.947	0.406	147.783	0.122	0.256	0.15	2.09836	1.22951
																														608.947	0.386	155.44	0.108	0.25	0.136	2.31481	1.25926
																														609.947	0.388	154.639	0.118	0.266	0.122	2.25424	1.0339
																														610.947	0.38	157.895	0.098	0.27	0.11	2.7551	1.12245
																														611.947	0.38	157.895	0.088	0.272	0.108	3.09091	1.22727
																														612.947	0.378	158.73	FALSE	0.246	0.132	FALSE	FALSE
																														613.947	0.374	160.428	FALSE	0.252	0.122	FALSE	FALSE
																														614.947	0.372	161.29	FALSE	0.252	0.12	FALSE	FALSE
																														615.947	0.372	161.29	FALSE	0.248	0.124	FALSE	FALSE
																														616.947	0.37	162.162	0.104	0.25	0.12	2.40385	1.15385
																														617.947	0.366	163.934	FALSE	0.254	0.112	FALSE	FALSE
																														618.947	0.362	165.746	FALSE	0.234	0.128	FALSE	FALSE
																														619.947	0.368	163.043	FALSE	0.254	0.114	FALSE	FALSE
																														620.947	0.362	165.746	FALSE	0.248	0.114	FALSE	FALSE
																														621.947	0.364	164.835	FALSE	0.252	0.112	FALSE	FALSE
																														622.947	0.362	165.746	FALSE	0.248	0.114	FALSE	FALSE
																														623.947	0.358	167.598	0.102	0.228	0.13	2.23529	1.27451
																														624.947	0.362	165.746	FALSE	0.246	0.116	FALSE	FALSE
																														625.947	0.362	165.746	FALSE	0.262	0.1	FALSE	FALSE
																														626.947	0.356	168.539	0.118	0.262	0.094	2.22034	0.79661
																														627.947	0.358	167.598	FALSE	0.244	0.114	FALSE	FALSE
																														628.947	0.358	167.598	FALSE	0.222	0.136	FALSE	FALSE
																														629.947	0.358	167.598	0.108	0.246	0.112	2.27778	1.03704
																														630.947	0.358	167.598	FALSE	0.24	0.118	FALSE	FALSE
																														631.947	0.356	168.539	0.09	0.246	0.11	2.73333	1.22222
																														632.947	0.358	167.598	FALSE	0.242	0.116	FALSE	FALSE
																														633.947	0.36	166.667	FALSE	0.22	0.14	FALSE	FALSE
																														634.947	0.362	165.746	FALSE	0.24	0.122	FALSE	FALSE
																														635.947	0.36	166.667	FALSE	0.238	0.122	FALSE	FALSE
																														636.947	0.362	165.746	FALSE	0.24	0.122	FALSE	FALSE
																														637.947	0.368	163.043	FALSE	0.246	0.122	FALSE	FALSE
																														638.947	0.36	166.667	FALSE	0.23	0.13	FALSE	FALSE
																														639.947	0.37	162.162	FALSE	0.24	0.13	FALSE	FALSE
																														640.947	0.372	161.29	FALSE	0.246	0.126	FALSE	FALSE
																														641.947	0.368	163.043	0.082	0.24	0.128	2.92683	1.56098
																														642.947	0.374	160.428	0.12	0.236	0.138	1.96667	1.15
																														643.947	0.376	159.574	0.122	0.236	0.14	1.93443	1.14754
																														644.947	0.372	161.29	FALSE	0.246	0.126	FALSE	FALSE
																														645.947	0.382	157.068	FALSE	0.234	0.148	FALSE	FALSE
																														646.947	0.384	156.25	FALSE	0.248	0.136	FALSE	FALSE
																														647.947	0.384	156.25	FALSE	0.244	0.14	FALSE	FALSE
																														648.947	0.388	154.639	0.068	0.254	0.134	3.73529	1.97059
																														649.947	0.392	153.061	FALSE	0.254	0.138	FALSE	FALSE
																														650.947	0.394	152.284	0.096	0.252	0.142	2.625	1.47917
																														651.947	0.394	152.284	0.108	0.252	0.142	2.33333	1.31481
																														652.947	0.396	151.515	FALSE	0.246	0.15	FALSE	FALSE
																														653.947	0.398	150.754	FALSE	0.258	0.14	FALSE	FALSE
																														654.947	0.392	153.061	FALSE	0.254	0.138	FALSE	FALSE
																														655.947	0.394	152.284	FALSE	0.254	0.14	FALSE	FALSE
																														656.947	0.39	153.846	FALSE	0.246	0.144	FALSE	FALSE
																														657.947	0.39	153.846	FALSE	0.248	0.142	FALSE	FALSE
																														658.947	0.392	153.061	FALSE	0.248	0.144	FALSE	FALSE
																														659.947	0.394	152.284	FALSE	0.262	0.132	FALSE	FALSE
																														660.947	0.394	152.284	FALSE	0.25	0.144	FALSE	FALSE
																														661.947	0.398	150.754	FALSE	0.27	0.128	FALSE	FALSE
																														662.947	0.4	150	FALSE	0.262	0.138	FALSE	FALSE
																														663.947	0.402	149.254	FALSE	0.248	0.154	FALSE	FALSE
																														664.947	0.404	148.515	0.1	0.234	0.17	2.34	1.7
																														665.947	0.402	149.254	0.1	0.232	0.17	2.32	1.7
																														666.947	0.402	149.254	FALSE	0.266	0.136	FALSE	FALSE
																														667.947	0.4	150	FALSE	0.246	0.154	FALSE	FALSE
																														668.947	0.398	150.754	FALSE	0.258	0.14	FALSE	FALSE
																														669.947	0.4	150	FALSE	0.256	0.144	FALSE	FALSE
																														670.947	0.398	150.754	FALSE	0.268	0.13	FALSE	FALSE
																														671.947	0.4	150	FALSE	0.244	0.156	FALSE	FALSE
																														672.947	0.402	149.254	0.102	0.258	0.144	2.52941	1.41176
																														673.947	0.406	147.783	0.078	0.232	0.174	2.97436	2.23077
																														674.947	0.404	148.515	0.09	0.248	0.156	2.75556	1.73333
																														675.947	0.408	147.059	FALSE	0.242	0.166	FALSE	FALSE
																														676.947	0.404	148.515	0.082	0.268	0.136	3.26829	1.65854
																														677.947	0.406	147.783	FALSE	0.256	0.15	FALSE	FALSE
																														678.947	0.404	148.515	0.086	0.27	0.134	3.13953	1.55814
																														679.947	0.406	147.783	FALSE	0.27	0.136	FALSE	FALSE
																														680.947	0.406	147.783	0.12	0.212	0.194	1.76667	1.61667
																														681.947	0.412	145.631	0.12	0.242	0.17	2.01667	1.41667
																														682.947	0.41	146.341	0.09	0.26	0.15	2.88889	1.66667
																														683.947	0.414	144.928	0.1	0.248	0.166	2.48	1.66
																														684.947	0.412	145.631	FALSE	0.274	0.138	FALSE	FALSE
																														685.947	0.41	146.341	0.114	0.25	0.16	2.19298	1.40351
																														686.947	0.41	146.341	FALSE	0.254	0.156	FALSE	FALSE
																														687.947	0.404	148.515	FALSE	0.244	0.16	FALSE	FALSE
																														688.947	0.406	147.783	FALSE	0.258	0.148	FALSE	FALSE
																														689.947	0.404	148.515	FALSE	0.262	0.142	FALSE	FALSE
																														690.947	0.408	147.059	FALSE	0.248	0.16	FALSE	FALSE
																														691.947	0.408	147.059	FALSE	0.278	0.13	FALSE	FALSE
																														692.947	0.406	147.783	FALSE	0.264	0.142	FALSE	FALSE
																														693.947	0.412	145.631	0.092	0.264	0.148	2.86957	1.6087
																														694.947	0.412	145.631	0.12	0.258	0.154	2.15	1.28333
																														695.947	0.414	144.928	0.072	0.258	0.156	3.58333	2.16667
																														696.947	0.416	144.231	FALSE	0.252	0.164	FALSE	FALSE
																														697.947	0.416	144.231	FALSE	0.266	0.15	FALSE	FALSE
																														698.947	0.424	141.509	0.122	0.258	0.166	2.11475	1.36066
																														699.947	0.422	142.18	0.122	0.26	0.162	2.13115	1.32787
																														700.947	0.424	141.509	FALSE	0.274	0.15	FALSE	FALSE
																														701.947	0.426	140.845	FALSE	0.27	0.156	FALSE	FALSE
																														702.947	0.43	139.535	FALSE	0.266	0.164	FALSE	FALSE
																														703.947	0.434	138.249	FALSE	0.258	0.176	FALSE	FALSE
																														704.947	0.434	138.249	FALSE	0.266	0.168	FALSE	FALSE
																														705.947	0.436	137.615	0.098	0.26	0.176	2.65306	1.79592
																														706.947	0.438	136.986	FALSE	0.29	0.148	FALSE	FALSE
																														707.947	0.438	136.986	FALSE	0.264	0.174	FALSE	FALSE
																														708.947	0.44	136.364	FALSE	0.284	0.156	FALSE	FALSE
																														709.947	0.438	136.986	FALSE	0.26	0.178	FALSE	FALSE
																														710.947	0.444	135.135	FALSE	0.272	0.172	FALSE	FALSE
																														711.947	0.446	134.529	FALSE	0.254	0.192	FALSE	FALSE
																														712.947	0.444	135.135	FALSE	0.262	0.182	FALSE	FALSE
																														713.947	0.452	132.743	FALSE	0.254	0.198	FALSE	FALSE
																														714.947	0.45	133.333	FALSE	0.264	0.186	FALSE	FALSE
																														715.947	0.452	132.743	FALSE	0.268	0.184	FALSE	FALSE
																														716.947	0.454	132.159	FALSE	0.286	0.168	FALSE	FALSE
																														717.947	0.454	132.159	FALSE	0.272	0.182	FALSE	FALSE
																														718.947	0.456	131.579	FALSE	0.264	0.192	FALSE	FALSE
																														719.947	0.458	131.004	0.114	0.274	0.184	2.40351	1.61404
																														720.947	0.462	129.87	FALSE	0.256	0.206	FALSE	FALSE
																														721.947	0.458	131.004	FALSE	0.276	0.182	FALSE	FALSE
																														722.947	0.464	129.31	FALSE	0.274	0.19	FALSE	FALSE
																														723.947	0.46	130.435	FALSE	0.27	0.19	FALSE	FALSE
																														724.947	0.464	129.31	FALSE	0.274	0.19	FALSE	FALSE
																														725.947	0.462	129.87	0.1	0.272	0.19	2.72	1.9
																														726.947	0.464	129.31	FALSE	0.264	0.2	FALSE	FALSE
																														727.947	0.462	129.87	FALSE	0.278	0.184	FALSE	FALSE
																														728.947	0.466	128.755	FALSE	0.28	0.186	FALSE	FALSE
																														729.947	0.464	129.31	FALSE	0.266	0.198	FALSE	FALSE
																														730.947	0.462	129.87	FALSE	0.27	0.192	FALSE	FALSE
																														731.947	0.466	128.755	FALSE	0.27	0.196	FALSE	FALSE
																														732.947	0.462	129.87	FALSE	0.286	0.176	FALSE	FALSE
																														733.947	0.464	129.31	0.12	0.272	0.192	2.26667	1.6
																														734.947	0.466	128.755	0.122	0.268	0.198	2.19672	1.62295
																														735.947	0.47	127.66	FALSE	0.274	0.196	FALSE	FALSE
																														736.947	0.472	127.119	FALSE	0.286	0.186	FALSE	FALSE
																														737.947	0.472	127.119	FALSE	0.276	0.196	FALSE	FALSE
																														738.947	0.478	125.523	FALSE	0.284	0.194	FALSE	FALSE
																														739.947	0.476	126.05	FALSE	0.284	0.192	FALSE	FALSE
																														740.947	0.486	123.457	FALSE	0.298	0.188	FALSE	FALSE
																														741.947	0.48	125	FALSE	0.282	0.198	FALSE	FALSE
																														742.947	0.49	122.449	FALSE	0.282	0.208	FALSE	FALSE
																														743.947	0.486	123.457	FALSE	0.28	0.206	FALSE	FALSE
																														744.947	0.49	122.449	FALSE	0.286	0.204	FALSE	FALSE
																														745.947	0.488	122.951	FALSE	0.276	0.212	FALSE	FALSE
																														746.947	0.5	120	0.116	0.294	0.206	2.53448	1.77586
																														747.947	0.498	120.482	FALSE	0.292	0.206	FALSE	FALSE
																														748.947	0.506	118.577	FALSE	0.29	0.216	FALSE	FALSE
																														749.947	0.51	117.647	FALSE	0.29	0.22	FALSE	FALSE
																														750.947	0.506	118.577	FALSE	0.288	0.218	FALSE	FALSE
																														751.947	0.514	116.732	FALSE	0.284	0.23	FALSE	FALSE
																														752.947	0.512	117.188	FALSE	0.29	0.222	FALSE	FALSE
																														753.947	0.514	116.732	FALSE	0.296	0.218	FALSE	FALSE
																														754.947	0.518	115.83	FALSE	0.292	0.226	FALSE	FALSE
																														755.947	0.516	116.279	FALSE	0.288	0.228	FALSE	FALSE
																														756.947	0.524	114.504	FALSE	0.304	0.22	FALSE	FALSE
																														757.947	0.52	115.385	FALSE	0.292	0.228	FALSE	FALSE
																														758.947	0.526	114.068	FALSE	0.29	0.236	FALSE	FALSE
																														759.947	0.52	115.385	FALSE	0.296	0.224	FALSE	FALSE
																														760.947	0.52	115.385	FALSE	0.306	0.214	FALSE	FALSE
																														761.947	0.522	114.943	FALSE	0.296	0.226	FALSE	FALSE
																														762.947	0.518	115.83	FALSE	0.296	0.222	FALSE	FALSE
																														763.947	0.522	114.943	FALSE	0.292	0.23	FALSE	FALSE
																														764.947	0.512	117.188	FALSE	0.302	0.21	FALSE	FALSE
																														765.947	0.516	116.279	FALSE	0.286	0.23	FALSE	FALSE
																														766.947	0.516	116.279	FALSE	0.306	0.21	FALSE	FALSE
																														767.947	0.522	114.943	FALSE	0.304	0.218	FALSE	FALSE
																														768.947	0.53	113.208	FALSE	0.3	0.23	FALSE	FALSE
																														769.947	0.528	113.636	FALSE	0.298	0.23	FALSE	FALSE
																														770.947	0.54	111.111	FALSE	0.302	0.238	FALSE	FALSE
																														771.947	0.54	111.111	FALSE	0.302	0.238	FALSE	FALSE
																														772.947	0.546	109.89	FALSE	0.308	0.238	FALSE	FALSE
																														773.947	0.546	109.89	FALSE	0.304	0.242	FALSE	FALSE
																														774.947	0.552	108.696	FALSE	0.316	0.236	FALSE	FALSE
																														775.947	0.554	108.303	FALSE	0.304	0.25	FALSE	FALSE
																														776.947	0.556	107.914	FALSE	0.316	0.24	FALSE	FALSE
																														777.947	0.56	107.143	FALSE	0.312	0.248	FALSE	FALSE
																														778.947	0.558	107.527	FALSE	0.31	0.248	FALSE	FALSE
																														779.947	0.56	107.143	FALSE	0.31	0.25	FALSE	FALSE
																														780.947	0.558	107.527	FALSE	0.316	0.242	FALSE	FALSE
																														781.947	0.566	106.007	FALSE	0.316	0.25	FALSE	FALSE
																														782.947	0.572	104.895	FALSE	0.318	0.254	FALSE	FALSE
																														783.947	0.574	104.53	FALSE	0.318	0.256	FALSE	FALSE
																														784.947	0.572	104.895	0.136	0.302	0.27	2.22059	1.98529
																														785.947	0.578	103.806	FALSE	0.328	0.25	FALSE	FALSE
																														786.947	0.578	103.806	FALSE	0.32	0.258	FALSE	FALSE
																														787.947	0.578	103.806	0.098	0.322	0.256	3.28571	2.61224
																														788.947	0.574	104.53	FALSE	0.314	0.26	FALSE	FALSE
																														789.947	0.566	106.007	0.118	0.332	0.234	2.81356	1.98305
																														790.947	0.574	104.53	FALSE	0.328	0.246	FALSE	FALSE
																														791.947	0.568	105.634	FALSE	0.302	0.266	FALSE	FALSE
																														792.947	0.574	104.53	FALSE	0.324	0.25	FALSE	FALSE
																														793.947	0.572	104.895	0.116	0.328	0.244	2.82759	2.10345
																														794.947	0.58	103.448	0.12	0.322	0.258	2.68333	2.15
																														795.947	0.576	104.167	FALSE	0.32	0.256	FALSE	FALSE
																														796.947	0.578	103.806	0.128	0.306	0.272	2.39062	2.125
																														797.947	0.586	102.389	FALSE	0.326	0.26	FALSE	FALSE
																														798.947	0.584	102.74	FALSE	0.312	0.272	FALSE	FALSE
																														799.947	0.584	102.74	FALSE	0.308	0.276	FALSE	FALSE
																														800.947	0.572	104.895	0.156	0.304	0.268	1.94872	1.71795
																														801.947	0.568	105.634	FALSE	0.314	0.254	FALSE	FALSE
																														802.947	0.566	106.007	0.128	0.32	0.246	2.5	1.92187
																														803.947	0.558	107.527	0.114	0.32	0.238	2.80702	2.08772
																														804.947	0.562	106.762	0.12	0.316	0.246	2.63333	2.05
																														805.947	0.556	107.914	0.14	0.324	0.232	2.31429	1.65714
																														806.947	0.552	108.696	0.116	0.308	0.244	2.65517	2.10345
																														807.947	0.55	109.091	0.138	0.314	0.236	2.27536	1.71014
																														808.947	0.554	108.303	FALSE	0.298	0.256	FALSE	FALSE
																														809.947	0.556	107.914	FALSE	0.318	0.238	FALSE	FALSE
																														810.947	0.558	107.527	0.13	0.296	0.262	2.27692	2.01538
																														811.947	0.552	108.696	0.098	0.316	0.236	3.22449	2.40816
																														812.947	0.55	109.091	FALSE	0.308	0.242	FALSE	FALSE
																														813.947	0.55	109.091	FALSE	0.32	0.23	FALSE	FALSE
																														814.947	0.548	109.489	0.13	0.32	0.228	2.46154	1.75385
																														815.947	0.552	108.696	FALSE	0.32	0.232	FALSE	FALSE
																														816.947	0.552	108.696	FALSE	0.32	0.232	FALSE	FALSE
																														817.947	0.554	108.303	FALSE	0.328	0.226	FALSE	FALSE
																														818.947	0.552	108.696	0.138	0.324	0.228	2.34783	1.65217
																														819.947	0.554	108.303	FALSE	0.32	0.234	FALSE	FALSE
																														820.947	0.556	107.914	FALSE	0.316	0.24	FALSE	FALSE
																														821.947	0.558	107.527	0.124	0.32	0.238	2.58065	1.91935
																														822.947	0.554	108.303	FALSE	0.312	0.242	FALSE	FALSE
																														823.947	0.552	108.696	FALSE	0.328	0.224	FALSE	FALSE
																														824.947	0.548	109.489	FALSE	0.322	0.226	FALSE	FALSE
																														825.947	0.544	110.294	FALSE	0.322	0.222	FALSE	FALSE
																														826.947	0.546	109.89	FALSE	0.322	0.224	FALSE	FALSE
																														827.947	0.544	110.294	FALSE	0.322	0.222	FALSE	FALSE
																														828.947	0.55	109.091	FALSE	0.318	0.232	FALSE	FALSE
																														829.947	0.548	109.489	FALSE	0.324	0.224	FALSE	FALSE
																														830.947	0.556	107.914	FALSE	0.33	0.226	FALSE	FALSE
																														831.947	0.56	107.143	FALSE	0.332	0.228	FALSE	FALSE
																														832.947	0.564	106.383	FALSE	0.326	0.238	FALSE	FALSE
																														833.947	0.564	106.383	FALSE	0.324	0.24	FALSE	FALSE
																														834.947	0.566	106.007	FALSE	0.328	0.238	FALSE	FALSE
																														835.947	0.57	105.263	FALSE	0.324	0.246	FALSE	FALSE
																														836.947	0.57	105.263	FALSE	0.326	0.244	FALSE	FALSE
																														837.947	0.572	104.895	FALSE	0.318	0.254	FALSE	FALSE
																														838.947	0.568	105.634	FALSE	0.334	0.234	FALSE	FALSE
																														839.947	0.566	106.007	FALSE	0.332	0.234	FALSE	FALSE
																														840.947	0.57	105.263	FALSE	0.324	0.246	FALSE	FALSE
																														841.947	0.568	105.634	0.148	0.334	0.234	2.25676	1.58108
																														842.947	0.574	104.53	FALSE	0.324	0.25	FALSE	FALSE
																														843.947	0.574	104.53	FALSE	0.328	0.246	FALSE	FALSE
																														844.947	0.58	103.448	FALSE	0.332	0.248	FALSE	FALSE
																														845.947	0.582	103.093	0.138	0.332	0.25	2.4058	1.81159
																														846.947	0.588	102.041	FALSE	0.33	0.258	FALSE	FALSE
																														847.947	0.588	102.041	0.136	0.334	0.254	2.45588	1.86765
																														848.947	0.586	102.389	FALSE	0.332	0.254	FALSE	FALSE
																														849.947	0.588	102.041	FALSE	0.332	0.256	FALSE	FALSE
																														850.947	0.586	102.389	FALSE	0.334	0.252	FALSE	FALSE
																														851.947	0.59	101.695	FALSE	0.334	0.256	FALSE	FALSE
																														852.947	0.586	102.389	FALSE	0.338	0.248	FALSE	FALSE
																														853.947	0.6	100	FALSE	0.34	0.26	FALSE	FALSE
																														854.947	0.602	99.6678	FALSE	0.34	0.262	FALSE	FALSE
																														855.947	0.606	99.0099	FALSE	0.344	0.262	FALSE	FALSE
																														856.947	0.606	99.0099	FALSE	0.34	0.266	FALSE	FALSE
																														857.947	0.608	98.6842	FALSE	0.34	0.268	FALSE	FALSE
																														858.947	0.612	98.0392	FALSE	0.336	0.276	FALSE	FALSE
																														859.947	0.614	97.7199	FALSE	0.35	0.264	FALSE	FALSE
																														860.947	0.618	97.0874	FALSE	0.35	0.268	FALSE	FALSE
																														861.947	0.618	97.0874	FALSE	0.354	0.264	FALSE	FALSE
																														862.947	0.622	96.463	FALSE	0.348	0.274	FALSE	FALSE
																														863.947	0.606	99.0099	FALSE	0.342	0.264	FALSE	FALSE
																														864.947	0.608	98.6842	FALSE	0.344	0.264	FALSE	FALSE
																														865.947	0.612	98.0392	FALSE	0.342	0.27	FALSE	FALSE
																														866.947	0.614	97.7199	FALSE	0.346	0.268	FALSE	FALSE
																														867.947	0.614	97.7199	FALSE	0.348	0.266	FALSE	FALSE
																														868.947	0.614	97.7199	FALSE	0.354	0.26	FALSE	FALSE
																														869.947	0.61	98.3607	FALSE	0.35	0.26	FALSE	FALSE
																														870.947	0.62	96.7742	FALSE	0.358	0.262	FALSE	FALSE
																														871.947	0.612	98.0392	FALSE	0.35	0.262	FALSE	FALSE
																														872.947	0.614	97.7199	FALSE	0.354	0.26	FALSE	FALSE
																														873.947	0.614	97.7199	FALSE	0.354	0.26	FALSE	FALSE
																														874.947	0.624	96.1538	FALSE	0.348	0.276	FALSE	FALSE
																														875.947	0.622	96.463	0.138	0.366	0.256	2.65217	1.85507
																														876.947	0.626	95.8466	FALSE	0.348	0.278	FALSE	FALSE
																														877.947	0.624	96.1538	0.136	0.352	0.272	2.58824	2
																														878.947	0.62	96.7742	0.138	0.35	0.27	2.53623	1.95652
																														879.947	0.62	96.7742	FALSE	0.348	0.272	FALSE	FALSE
																														880.947	0.624	96.1538	FALSE	0.362	0.262	FALSE	FALSE
																														881.947	0.62	96.7742	FALSE	0.354	0.266	FALSE	FALSE
																														882.947	0.618	97.0874	0.162	0.356	0.262	2.19753	1.61728
																														883.947	0.62	96.7742	FALSE	0.352	0.268	FALSE	FALSE
																														884.947	0.622	96.463	0.138	0.354	0.268	2.56522	1.94203
																														885.947	0.62	96.7742	FALSE	0.356	0.264	FALSE	FALSE
																														886.947	0.624	96.1538	FALSE	0.35	0.274	FALSE	FALSE
																														887.947	0.62	96.7742	FALSE	0.364	0.256	FALSE	FALSE
																														888.947	0.626	95.8466	FALSE	0.354	0.272	FALSE	FALSE
																														889.947	0.63	95.2381	0.098	0.356	0.274	3.63265	2.79592
																														890.947	0.628	95.5414	FALSE	0.356	0.272	FALSE	FALSE
																														891.947	0.63	95.2381	FALSE	0.362	0.268	FALSE	FALSE
																														892.947	0.634	94.6372	FALSE	0.358	0.276	FALSE	FALSE
																														893.947	0.636	94.3396	FALSE	0.36	0.276	FALSE	FALSE
																														894.947	0.638	94.0439	0.146	0.356	0.282	2.43836	1.93151
																														895.947	0.64	93.75	FALSE	0.36	0.28	FALSE	FALSE
																														896.947	0.644	93.1677	FALSE	0.356	0.288	FALSE	FALSE
																														897.947	0.642	93.4579	FALSE	0.362	0.28	FALSE	FALSE
																														898.947	0.644	93.1677	0.158	0.356	0.288	2.25316	1.82278
																														899.947	0.642	93.4579	0.152	0.374	0.268	2.46053	1.76316
[truncated: 16 more columns]
